# Supplementary material for: Crystal structure of (E)-N′-benzyl­idene-2-meth­oxy­benzohydrazide
Source: Acta Crystallogr Sect E Struct Rep Online. 2014 Aug 30;70(Pt 9):o1071–2. doi: 10.1107/S1600536814019011 (PMC4186185; doi:10.1107/S1600536814019011)
Supplement: Supplementary file 1 [file e-70-o1071-sup1.cif]

##############################################################################
#                                                                            #
# This CIF contains the data in a paper accepted for publication in          #
# Acta Crystallographica Section E. It conforms to the requirements of       #
# Notes for Authors for Acta Crystallographica Section E, and has been       #
# peer reviewed under the auspices of the IUCr Commission on Journals.       #
#                                                                            #
# Full details of the Crystallographic Information File format               #
# are given in the paper "The Crystallographic Information File (CIF):       #
# a New Standard Archive File for Crystallography" by S. R. Hall, F. H.      #
# Allen and I. D. Brown [Acta Cryst. (1991), A47, 655-685].                  #
#                                                                            #
# The current version of the core CIF dictionary is obtainable from          #
# ftp://ftp.iucr.org/pub/cif_core.dic.                                       #
#                                                                            #
# Software is freely available for graphical display of the structure(s)     #
# in this CIF. For information consult the CIF software page                 #
# http://www.iucr.org/resources/cif/software.                                #
#                                                                            #
# This file may be used for bona fide research purposes within the           #
# scientific community so long as proper attribution is given to the journal # 
# article from which it was obtained.                                        #
#                                                                            #
##############################################################################
data_global
_audit_creation_method     'form.cif (version 2.0)'
_journal_data_validation_number     ?
_journal_date_recd_electronic     2014-08-18
_journal_date_accepted     2014-08-22
_journal_name_full     'Acta Crystallographica, Section E'
_journal_year     2014
_journal_volume     70
_journal_issue      9
_journal_page_first     o1071
_journal_page_last     o1072
_journal_paper_category     HO
_journal_paper_doi     10.1107/S1600536814019011
_journal_coeditor_code     BG2535
_publ_contact_author_name     'Humera, Naz'
_publ_contact_author_address
;
Atta-ur-Rahman Institute for Natural Product Discovery,
Universiti Teknologi MARA (UiTM), Puncak Alam Campus,
42300 Bandar Puncak Alam,
Selangor D. E. Malaysia
Faculty of Pharmacy,
Universiti Tecknologi MARA, Puncak Alam, 42300 Selangor, Malaysia
;
_publ_contact_author_email     'humera@salam.uitm.edu.my'
_publ_contact_author_fax     '+6-03 32584770'
_publ_contact_author_phone     '+6-03 32584615'
_publ_section_title
;
Crystal structure of (<i>E</i>)-<i>N</i>'-benzylidene-2-methoxybenzohydrazide
;
loop_
    _publ_author_name
    _publ_author_footnote
    _publ_author_address
    'Muhammad Taha' ?
;
Atta-ur-Rahman Institute for Natural Product Discovery,
Universiti Teknologi MARA (UiTM), Puncak Alam Campus,
42300 Bandar Puncak Alam,
Selangor D.E.
Malaysia
Faculty of Applied Science
Universiti Teknologi MARA (UiTM),
40450 Shah Alam
Selangor D.E.
Malaysia
;
    'M. Syukri Baharudin' ?
;
Atta-ur-Rahman Institute for Natural Product Discovery,
Universiti Teknologi MARA (UiTM), Puncak Alam Campus,
42300 Bandar Puncak Alam,
Selangor D.E.
Malaysia
;
    'Hamizah Mohd Zaki' ?
;
Atta-ur-Rahman Institute for Natural Product Discovery,
Universiti Teknologi MARA (UiTM), Puncak Alam Campus,
42300 Bandar Puncak Alam,
Selangor D.E.
Malaysia
Faculty of Applied Science
Universiti Teknologi MARA (UiTM),
40450 Shah Alam
Selangor D.E.
Malaysia
;
    'Bohari M. Yamin' ?
;
School of Chemical Sciences and Food Technology,
Faculty of Science and Technology,
Universiti Kabangsaan Malaysia,
43600 Bangi, Selangor, Malaysia
;
    'Humera Naz' ?
;
Atta-ur-Rahman Institute for Natural Product Discovery,
Universiti Teknologi MARA (UiTM), Puncak Alam Campus,
42300 Bandar Puncak Alam,
Selangor D.E.
Malaysia
Faculty of Pharmacy,
Universiti Tecknologi MARA, Puncak Alam, 42300 Selangor, Malaysia
;
data_I
_audit_creation_method     SHELXL-97
_chemical_name_systematic
;
(<i>E</i>)-<i>N</i>'-Benzylidene-2-methoxybenzohydrazide
;
_chemical_name_common     ?
_chemical_formula_moiety     'C15 H14 N2 O2'
_chemical_formula_sum     'C15 H14 N2 O2'
_chemical_formula_iupac     'C15 H14 N2 O2'
_chemical_formula_weight     254.28
_chemical_melting_point_gt     449
_chemical_melting_point_lt     451
_space_group_crystal_system     orthorhombic
_space_group_name_H-M_alt     'P b c a'
_space_group_name_Hall     '-P 2ac 2ab'
loop_
    _symmetry_equiv_pos_as_xyz
    'x, y, z'
    '-x+1/2, -y, z+1/2'
    '-x, y+1/2, -z+1/2'
    'x+1/2, -y+1/2, -z'
    '-x, -y, -z'
    'x-1/2, y, -z-1/2'
    'x, -y-1/2, z-1/2'
    '-x-1/2, y-1/2, z'
_cell_length_a     13.3135(9)
_cell_length_b     9.9581(6)
_cell_length_c     20.0278(14)
_cell_angle_alpha     90.00
_cell_angle_beta     90.00
_cell_angle_gamma     90.00
_cell_volume     2655.2(3)
_cell_formula_units_Z     8
_cell_measurement_reflns_used     9899
_cell_measurement_theta_min     3.0
_cell_measurement_theta_max     25.5
_cell_measurement_temperature     296(2)
_exptl_crystal_description     block
_exptl_crystal_colour     colourless
_exptl_crystal_size_max     0.50
_exptl_crystal_size_mid     0.48
_exptl_crystal_size_min     0.31
_exptl_crystal_density_diffrn     1.272
_exptl_crystal_density_meas     ?
_exptl_crystal_density_method     'not measured'
_exptl_crystal_F_000     1072
_exptl_absorpt_coefficient_mu     0.086
_exptl_absorpt_correction_type     multi-scan
_exptl_absorpt_process_details     '(SADABS; Bruker, 2000)'
_exptl_absorpt_correction_T_min     0.94
_exptl_absorpt_correction_T_max     0.97
_exptl_special_details     ?
_diffrn_ambient_temperature     296(2)
_diffrn_radiation_type     MoK\a
_diffrn_radiation_wavelength     0.71073
_diffrn_radiation_source     'fine-focus sealed tube'
_diffrn_radiation_monochromator     graphite
_diffrn_measurement_device_type
;
Bruker SMART APEX CCD area-detector
;
_diffrn_measurement_method     '\w scan'
_diffrn_detector_area_resol_mean     83.66
_diffrn_reflns_number     38941
_diffrn_reflns_av_R_equivalents     0.0487
_diffrn_reflns_av_sigmaI/netI     0.0172
_diffrn_reflns_theta_min     3.0
_diffrn_reflns_theta_max     25.5
_diffrn_reflns_theta_full     25.5
_diffrn_measured_fraction_theta_max     0.99
_diffrn_measured_fraction_theta_full     0.99
_diffrn_reflns_limit_h_min     -16
_diffrn_reflns_limit_h_max     16
_diffrn_reflns_limit_k_min     -11
_diffrn_reflns_limit_k_max     12
_diffrn_reflns_limit_l_min     -24
_diffrn_reflns_limit_l_max     24
_diffrn_standards_number     0
_diffrn_standards_interval_count     0
_diffrn_standards_interval_time     0
_diffrn_standards_decay_%     0
_refine_special_details
;
Refinement of <i>F</i>^2^ against ALL reflections. The weighted <i>R</i>-factor
<i>wR</i> and goodness of fit <i>S</i> are based on <i>F</i>^2^, conventional
<i>R</i>-factors <i>R</i> are based on <i>F</i>, with <i>F</i> set to zero for
negative <i>F</i>^2^. The threshold expression of <i>F</i>^2^ >
\s(<i>F</i>^2^) is used only for calculating <i>R</i>-factors(gt) <i>etc</i>.
and is not relevant to the choice of reflections for refinement.
<i>R</i>-factors based on <i>F</i>^2^ are statistically about twice as large
as those based on <i>F</i>, and <i>R</i>- factors based on ALL data will be
even larger.
;
_reflns_number_total     2462
_reflns_number_gt     1819
_reflns_threshold_expression     I>2sigma(I)
_refine_ls_structure_factor_coef     Fsqd
_refine_ls_matrix_type     full
_refine_ls_R_factor_all     0.0593
_refine_ls_R_factor_gt     0.0379
_refine_ls_wR_factor_gt     0.0866
_refine_ls_wR_factor_ref     0.1034
_refine_ls_goodness_of_fit_ref     1.077
_refine_ls_restrained_S_all     1.077
_refine_ls_number_reflns     2462
_refine_ls_number_parameters     174
_refine_ls_number_restraints     0
_refine_ls_hydrogen_treatment     constr
_refine_ls_weighting_scheme     calc
_refine_ls_weighting_details
         'calc w=1/[\s^2^(Fo^2^)+(0.0361P)^2^+0.8490P] where P=(Fo^2^+2Fc^2^)/3'
_atom_sites_solution_hydrogens     geom
_atom_sites_solution_primary     direct
_atom_sites_solution_secondary     difmap
_refine_ls_shift/su_max     0.000
_refine_ls_shift/su_mean     0.000
_refine_diff_density_max     0.13
_refine_diff_density_min     -0.14
_refine_ls_extinction_method     .
_refine_ls_extinction_coef     .
_refine_ls_extinction_expression     .
loop_
    _atom_type_symbol
    _atom_type_description
    _atom_type_scat_dispersion_real
    _atom_type_scat_dispersion_imag
    _atom_type_scat_source
    'C' 'C' 0.0033 0.0016
                         'International Tables Vol C Tables 4.2.6.8 and 6.1.1.4'
    'H' 'H' 0.0000 0.0000
                         'International Tables Vol C Tables 4.2.6.8 and 6.1.1.4'
    'N' 'N' 0.0061 0.0033
                         'International Tables Vol C Tables 4.2.6.8 and 6.1.1.4'
    'O' 'O' 0.0106 0.0060
                         'International Tables Vol C Tables 4.2.6.8 and 6.1.1.4'
_computing_data_collection     'SMART (Bruker, 2000)'
_computing_cell_refinement     'SAINT (Bruker, 2000)'
_computing_data_reduction     'SAINT (Bruker, 2000)'
_computing_structure_solution     'SHELXTL (Sheldrick, 2008)'
_computing_structure_refinement     'SHELXTL (Sheldrick, 2008)'
_computing_molecular_graphics     'SHELXTL (Sheldrick, 2008)'
_computing_publication_material
;
SHELXTL (Sheldrick, 2008), PARST (Nardelli, 1995) and PLATON
(Spek, 2009)
;
loop_
    _atom_site_type_symbol
    _atom_site_label
    _atom_site_fract_x
    _atom_site_fract_y
    _atom_site_fract_z
    _atom_site_U_iso_or_equiv
    _atom_site_adp_type
    _atom_site_calc_flag
    _atom_site_refinement_flags
    _atom_site_occupancy
    _atom_site_symmetry_multiplicity
    _atom_site_disorder_assembly
    _atom_site_disorder_group
    O O1 0.67310(8) -0.00143(12) 0.55943(6) 0.0569(3) Uani d . 1 1 . .
    O O2 0.92308(8) 0.22579(11) 0.51387(6) 0.0575(3) Uani d . 1 1 . .
    N N1 0.69422(9) 0.21778(14) 0.63568(6) 0.0481(4) Uani d . 1 1 . .
    N N2 0.75847(10) 0.18784(14) 0.58377(6) 0.0486(3) Uani d . 1 1 . .
    H H2A 0.8086 0.2394 0.5750 0.058 Uiso calc R 1 1 . .
    C C1 0.65053(12) 0.36836(17) 0.72316(7) 0.0466(4) Uani d . 1 1 . .
    C C2 0.66885(14) 0.4903(2) 0.75366(10) 0.0661(5) Uani d . 1 1 . .
    H H2B 0.7240 0.5414 0.7408 0.079 Uiso calc R 1 1 . .
    C C3 0.60545(17) 0.5369(2) 0.80336(11) 0.0797(6) Uani d . 1 1 . .
    H H3A 0.6183 0.6190 0.8238 0.096 Uiso calc R 1 1 . .
    C C4 0.52403(16) 0.4624(2) 0.82254(10) 0.0733(6) Uani d . 1 1 . .
    H H4A 0.4806 0.4946 0.8552 0.088 Uiso calc R 1 1 . .
    C C5 0.50683(15) 0.3407(2) 0.79347(10) 0.0701(6) Uani d . 1 1 . .
    H H5A 0.4523 0.2891 0.8071 0.084 Uiso calc R 1 1 . .
    C C6 0.56950(13) 0.29365(18) 0.74411(9) 0.0585(5) Uani d . 1 1 . .
    H H6A 0.5570 0.2105 0.7247 0.070 Uiso calc R 1 1 . .
    C C9 0.80953(11) 0.05112(16) 0.48857(7) 0.0434(4) Uani d . 1 1 . .
    C C14 0.78281(13) -0.05488(19) 0.44740(9) 0.0587(5) Uani d . 1 1 . .
    H H14A 0.7254 -0.1042 0.4573 0.070 Uiso calc R 1 1 . .
    C C13 0.83879(16) -0.0892(2) 0.39229(10) 0.0727(6) Uani d . 1 1 . .
    H H13A 0.8196 -0.1609 0.3654 0.087 Uiso calc R 1 1 . .
    C C12 0.92326(16) -0.0164(2) 0.37740(10) 0.0730(6) Uani d . 1 1 . .
    H H12A 0.9613 -0.0389 0.3401 0.088 Uiso calc R 1 1 . .
    C C11 0.95232(14) 0.08876(19) 0.41671(9) 0.0605(5) Uani d . 1 1 . .
    H H11A 1.0097 0.1374 0.4058 0.073 Uiso calc R 1 1 . .
    C C10 0.89683(11) 0.12330(16) 0.47268(8) 0.0452(4) Uani d . 1 1 . .
    C C15 1.00920(14) 0.30448(19) 0.49805(10) 0.0662(5) Uani d . 1 1 . .
    H H15A 1.0165 0.3749 0.5304 0.099 Uiso calc R 1 1 . .
    H H15B 1.0012 0.3431 0.4545 0.099 Uiso calc R 1 1 . .
    H H15C 1.0679 0.2485 0.4986 0.099 Uiso calc R 1 1 . .
    C C7 0.71491(11) 0.32331(17) 0.66852(7) 0.0472(4) Uani d . 1 1 . .
    H H7A 0.7719 0.3726 0.6576 0.057 Uiso calc R 1 1 . .
    C C8 0.74169(11) 0.07632(16) 0.54683(7) 0.0431(4) Uani d . 1 1 . .
loop_
    _atom_site_aniso_label
    _atom_site_aniso_U_11
    _atom_site_aniso_U_22
    _atom_site_aniso_U_33
    _atom_site_aniso_U_12
    _atom_site_aniso_U_13
    _atom_site_aniso_U_23
    O1 0.0488(7) 0.0567(7) 0.0652(8) -0.0047(6) 0.0131(6) 0.0040(6)
    O2 0.0509(7) 0.0553(7) 0.0664(8) -0.0085(5) 0.0210(6) -0.0075(6)
    N1 0.0414(7) 0.0615(9) 0.0413(7) 0.0032(6) 0.0088(6) 0.0011(7)
    N2 0.0402(7) 0.0594(9) 0.0461(7) -0.0032(6) 0.0126(6) -0.0014(7)
    C1 0.0436(9) 0.0579(10) 0.0383(8) 0.0066(8) -0.0003(7) 0.0039(7)
    C2 0.0573(11) 0.0763(13) 0.0649(11) -0.0044(10) 0.0020(9) -0.0128(10)
    C3 0.0799(14) 0.0884(15) 0.0708(13) 0.0113(12) 0.0001(12) -0.0298(12)
    C4 0.0756(14) 0.0940(16) 0.0504(11) 0.0258(12) 0.0128(10) -0.0019(11)
    C5 0.0690(13) 0.0747(14) 0.0665(12) 0.0094(10) 0.0263(10) 0.0095(11)
    C6 0.0602(11) 0.0581(10) 0.0574(10) 0.0037(8) 0.0167(9) 0.0015(9)
    C9 0.0390(8) 0.0476(9) 0.0435(9) 0.0065(7) 0.0018(7) 0.0047(7)
    C14 0.0561(11) 0.0653(11) 0.0547(10) -0.0044(9) 0.0022(8) -0.0046(9)
    C13 0.0794(14) 0.0804(14) 0.0584(12) -0.0032(12) 0.0064(10) -0.0198(10)
    C12 0.0764(13) 0.0871(15) 0.0556(11) 0.0023(12) 0.0211(10) -0.0119(11)
    C11 0.0577(11) 0.0671(12) 0.0569(11) 0.0002(9) 0.0193(9) 0.0003(9)
    C10 0.0444(9) 0.0465(9) 0.0446(9) 0.0079(7) 0.0063(7) 0.0031(7)
    C15 0.0567(11) 0.0658(12) 0.0762(12) -0.0137(9) 0.0166(9) -0.0003(10)
    C7 0.0382(8) 0.0613(11) 0.0420(8) 0.0012(8) 0.0029(7) 0.0044(8)
    C8 0.0357(8) 0.0489(9) 0.0447(8) 0.0063(7) 0.0019(7) 0.0078(7)
_geom_special_details
;
All e.s.d.'s (except the e.s.d. in the dihedral angle between two l.s. planes)
are estimated using the full covariance matrix. The cell e.s.d.'s are taken
into account individually in the estimation of e.s.d.'s in distances, angles
and torsion angles; correlations between e.s.d.'s in cell parameters are only
used when they are defined by crystal symmetry. An approximate (isotropic)
treatment of cell e.s.d.'s is used for estimating e.s.d.'s involving l.s.
planes.
;
loop_
    _geom_bond_atom_site_label_1
    _geom_bond_atom_site_label_2
    _geom_bond_site_symmetry_2
    _geom_bond_distance
    _geom_bond_publ_flag
    O1 C8 . 1.2236(18) ?
    O2 C10 . 1.3579(19) ?
    O2 C15 . 1.424(2) ?
    N1 C7 . 1.270(2) ?
    N1 N2 . 1.3790(17) ?
    N2 C8 . 1.353(2) ?
    N2 H2A . 0.8600 ?
    C1 C6 . 1.376(2) ?
    C1 C2 . 1.381(2) ?
    C1 C7 . 1.461(2) ?
    C2 C3 . 1.385(3) ?
    C2 H2B . 0.9300 ?
    C3 C4 . 1.368(3) ?
    C3 H3A . 0.9300 ?
    C4 C5 . 1.364(3) ?
    C4 H4A . 0.9300 ?
    C5 C6 . 1.376(2) ?
    C5 H5A . 0.9300 ?
    C6 H6A . 0.9300 ?
    C9 C14 . 1.386(2) ?
    C9 C10 . 1.403(2) ?
    C9 C8 . 1.497(2) ?
    C14 C13 . 1.375(2) ?
    C14 H14A . 0.9300 ?
    C13 C12 . 1.371(3) ?
    C13 H13A . 0.9300 ?
    C12 C11 . 1.366(3) ?
    C12 H12A . 0.9300 ?
    C11 C10 . 1.386(2) ?
    C11 H11A . 0.9300 ?
    C15 H15A . 0.9600 ?
    C15 H15B . 0.9600 ?
    C15 H15C . 0.9600 ?
    C7 H7A . 0.9300 ?
loop_
    _geom_angle_atom_site_label_1
    _geom_angle_atom_site_label_2
    _geom_angle_atom_site_label_3
    _geom_angle_site_symmetry_1
    _geom_angle_site_symmetry_3
    _geom_angle
    _geom_angle_publ_flag
    C10 O2 C15 . . 119.05(13) ?
    C7 N1 N2 . . 115.77(13) ?
    C8 N2 N1 . . 119.16(13) ?
    C8 N2 H2A . . 120.4 ?
    N1 N2 H2A . . 120.4 ?
    C6 C1 C2 . . 118.61(16) ?
    C6 C1 C7 . . 121.51(16) ?
    C2 C1 C7 . . 119.86(16) ?
    C1 C2 C3 . . 120.31(19) ?
    C1 C2 H2B . . 119.8 ?
    C3 C2 H2B . . 119.8 ?
    C4 C3 C2 . . 120.2(2) ?
    C4 C3 H3A . . 119.9 ?
    C2 C3 H3A . . 119.9 ?
    C5 C4 C3 . . 119.64(18) ?
    C5 C4 H4A . . 120.2 ?
    C3 C4 H4A . . 120.2 ?
    C4 C5 C6 . . 120.5(2) ?
    C4 C5 H5A . . 119.8 ?
    C6 C5 H5A . . 119.8 ?
    C5 C6 C1 . . 120.70(18) ?
    C5 C6 H6A . . 119.7 ?
    C1 C6 H6A . . 119.7 ?
    C14 C9 C10 . . 117.90(15) ?
    C14 C9 C8 . . 115.89(14) ?
    C10 C9 C8 . . 126.21(14) ?
    C13 C14 C9 . . 121.84(17) ?
    C13 C14 H14A . . 119.1 ?
    C9 C14 H14A . . 119.1 ?
    C12 C13 C14 . . 119.22(19) ?
    C12 C13 H13A . . 120.4 ?
    C14 C13 H13A . . 120.4 ?
    C11 C12 C13 . . 120.82(18) ?
    C11 C12 H12A . . 119.6 ?
    C13 C12 H12A . . 119.6 ?
    C12 C11 C10 . . 120.36(17) ?
    C12 C11 H11A . . 119.8 ?
    C10 C11 H11A . . 119.8 ?
    O2 C10 C11 . . 122.73(15) ?
    O2 C10 C9 . . 117.41(13) ?
    C11 C10 C9 . . 119.86(16) ?
    O2 C15 H15A . . 109.5 ?
    O2 C15 H15B . . 109.5 ?
    H15A C15 H15B . . 109.5 ?
    O2 C15 H15C . . 109.5 ?
    H15A C15 H15C . . 109.5 ?
    H15B C15 H15C . . 109.5 ?
    N1 C7 C1 . . 120.99(15) ?
    N1 C7 H7A . . 119.5 ?
    C1 C7 H7A . . 119.5 ?
    O1 C8 N2 . . 122.00(14) ?
    O1 C8 C9 . . 120.33(15) ?
    N2 C8 C9 . . 117.66(14) ?
loop_
    _geom_torsion_atom_site_label_1
    _geom_torsion_atom_site_label_2
    _geom_torsion_atom_site_label_3
    _geom_torsion_atom_site_label_4
    _geom_torsion_site_symmetry_1
    _geom_torsion_site_symmetry_2
    _geom_torsion_site_symmetry_3
    _geom_torsion_site_symmetry_4
    _geom_torsion
    _geom_torsion_publ_flag
    C7 N1 N2 C8 . . . . 179.48(14) ?
    C6 C1 C2 C3 . . . . -1.2(3) ?
    C7 C1 C2 C3 . . . . 176.93(17) ?
    C1 C2 C3 C4 . . . . -0.1(3) ?
    C2 C3 C4 C5 . . . . 1.4(3) ?
    C3 C4 C5 C6 . . . . -1.4(3) ?
    C4 C5 C6 C1 . . . . 0.0(3) ?
    C2 C1 C6 C5 . . . . 1.3(3) ?
    C7 C1 C6 C5 . . . . -176.83(16) ?
    C10 C9 C14 C13 . . . . -0.4(3) ?
    C8 C9 C14 C13 . . . . -179.76(17) ?
    C9 C14 C13 C12 . . . . -0.2(3) ?
    C14 C13 C12 C11 . . . . 0.3(3) ?
    C13 C12 C11 C10 . . . . 0.3(3) ?
    C15 O2 C10 C11 . . . . 2.2(2) ?
    C15 O2 C10 C9 . . . . -177.76(15) ?
    C12 C11 C10 O2 . . . . 179.16(17) ?
    C12 C11 C10 C9 . . . . -0.9(3) ?
    C14 C9 C10 O2 . . . . -179.12(14) ?
    C8 C9 C10 O2 . . . . 0.2(2) ?
    C14 C9 C10 C11 . . . . 0.9(2) ?
    C8 C9 C10 C11 . . . . -179.76(15) ?
    N2 N1 C7 C1 . . . . 177.81(13) ?
    C6 C1 C7 N1 . . . . 4.7(2) ?
    C2 C1 C7 N1 . . . . -173.47(16) ?
    N1 N2 C8 O1 . . . . -2.5(2) ?
    N1 N2 C8 C9 . . . . 176.67(13) ?
    C14 C9 C8 O1 . . . . 6.6(2) ?
    C10 C9 C8 O1 . . . . -172.75(15) ?
    C14 C9 C8 N2 . . . . -172.60(14) ?
    C10 C9 C8 N2 . . . . 8.1(2) ?
loop_
    _geom_hbond_atom_site_label_D
    _geom_hbond_atom_site_label_H
    _geom_hbond_atom_site_label_A
    _geom_hbond_site_symmetry_D
    _geom_hbond_site_symmetry_H
    _geom_hbond_site_symmetry_A
    _geom_hbond_distance_DH
    _geom_hbond_distance_HA
    _geom_hbond_distance_DA
    _geom_hbond_angle_DHA
    _geom_hbond_publ_flag
    N2 H2A O2 . . 1_555 0.86 1.96 2.6278(17) 134 yes
    C7 H7A O1 . . 8_765 0.93 2.44 3.1690(19) 135 yes
    C14 H14A O1 . . 1_555 0.93 2.39 2.730(2) 101 no
_iucr_refine_instructions_details
;
TITL a in Pbca
CELL 0.71073  13.31350   9.95810  20.02780  90.0000  90.0000  90.0000
ZERR    8.00   0.00090   0.00060   0.00140   0.0000   0.0000   0.0000
LATT  1
SYMM 0.5-X, -Y, 0.5+Z
SYMM -X, 0.5+Y, 0.5-Z
SYMM 0.5+X, 0.5-Y, -Z
SFAC C H N O
UNIT 120 112 16 16
TEMP 23.000
SIZE 0.31 0.48 0.50
L.S. 10
BOND $H
FMAP 2 2 60
PLAN 10
CONF
ACTA
OMIT -3 51
CONF
WGHT    0.036100    0.849000
EXTI    0.001859
FVAR       0.15007
O1    4    0.673100   -0.001427    0.559429    11.00000    0.04882    0.05672 =
         0.06521    0.00396    0.01309   -0.00472
O2    4    0.923081    0.225789    0.513866    11.00000    0.05092    0.05528 =
         0.06639   -0.00753    0.02097   -0.00849
N1    3    0.694219    0.217783    0.635679    11.00000    0.04141    0.06149 =
         0.04130    0.00109    0.00879    0.00316
N2    3    0.758473    0.187835    0.583768    11.00000    0.04016    0.05938 =
         0.04613   -0.00137    0.01261   -0.00322
AFIX  43
H2A   2    0.808579    0.239397    0.574984    11.00000   -1.20000
AFIX   0
C1    1    0.650533    0.368356    0.723158    11.00000    0.04364    0.05792 =
         0.03827    0.00385   -0.00035    0.00660
C2    1    0.668846    0.490310    0.753661    11.00000    0.05730    0.07626 =
         0.06487   -0.01284    0.00197   -0.00439
AFIX  43
H2B   2    0.724008    0.541405    0.740769    11.00000   -1.20000
AFIX   0
C3    1    0.605450    0.536863    0.803356    11.00000    0.07986    0.08839 =
         0.07083   -0.02976    0.00014    0.01133
AFIX  43
H3A   2    0.618261    0.618993    0.823755    11.00000   -1.20000
AFIX   0
C4    1    0.524027    0.462423    0.822542    11.00000    0.07559    0.09397 =
         0.05041   -0.00191    0.01284    0.02577
AFIX  43
H4A   2    0.480648    0.494643    0.855224    11.00000   -1.20000
AFIX   0
C5    1    0.506826    0.340698    0.793473    11.00000    0.06897    0.07470 =
         0.06652    0.00949    0.02628    0.00943
AFIX  43
H5A   2    0.452328    0.289125    0.807120    11.00000   -1.20000
AFIX   0
C6    1    0.569501    0.293650    0.744115    11.00000    0.06020    0.05808 =
         0.05735    0.00153    0.01671    0.00369
AFIX  43
H6A   2    0.556967    0.210475    0.724710    11.00000   -1.20000
AFIX   0
C9    1    0.809534    0.051124    0.488571    11.00000    0.03896    0.04762 =
         0.04352    0.00465    0.00183    0.00649
C14   1    0.782808   -0.054875    0.447396    11.00000    0.05612    0.06532 =
         0.05467   -0.00456    0.00218   -0.00442
AFIX  43
H14A  2    0.725396   -0.104189    0.457320    11.00000   -1.20000
AFIX   0
C13   1    0.838793   -0.089163    0.392290    11.00000    0.07936    0.08044 =
         0.05837   -0.01976    0.00637   -0.00323
AFIX  43
H13A  2    0.819580   -0.160887    0.365432    11.00000   -1.20000
AFIX   0
C12   1    0.923263   -0.016386    0.377403    11.00000    0.07639    0.08711 =
         0.05561   -0.01194    0.02106    0.00225
AFIX  43
H12A  2    0.961260   -0.038879    0.340078    11.00000   -1.20000
AFIX   0
C11   1    0.952323    0.088760    0.416707    11.00000    0.05765    0.06711 =
         0.05686    0.00034    0.01931    0.00015
AFIX  43
H11A  2    1.009656    0.137438    0.405848    11.00000   -1.20000
AFIX   0
C10   1    0.896831    0.123303    0.472682    11.00000    0.04441    0.04651 =
         0.04463    0.00307    0.00631    0.00785
C15   1    1.009195    0.304483    0.498050    11.00000    0.05668    0.06576 =
         0.07620   -0.00033    0.01658   -0.01370
AFIX 137
H15A  2    1.016530    0.374874    0.530437    11.00000   -1.50000
H15B  2    1.001195    0.343098    0.454454    11.00000   -1.50000
H15C  2    1.067900    0.248514    0.498601    11.00000   -1.50000
AFIX   0
C7    1    0.714913    0.323312    0.668520    11.00000    0.03820    0.06134 =
         0.04202    0.00444    0.00289    0.00118
AFIX  43
H7A   2    0.771911    0.372647    0.657616    11.00000   -1.20000
AFIX   0
C8    1    0.741694    0.076325    0.546834    11.00000    0.03568    0.04887 =
         0.04473    0.00780    0.00191    0.00629
HKLF 4
REM  a in Pbca
REM R1 =  0.0379 for   1819 Fo > 4sig(Fo)  and  0.0593 for all   2462 data
REM    174 parameters refined using      0 restraints
END
WGHT      0.0361      0.8491
REM Highest difference peak  0.136,  deepest hole -0.143,  1-sigma level  0.029
Q1    1   0.7860  0.0600  0.5169  11.00000  0.05    0.14
Q2    1   0.5952  0.4525  0.8246  11.00000  0.05    0.13
Q3    1   0.8197 -0.0279  0.4831  11.00000  0.05    0.13
Q4    1   0.6374  0.1561  0.6474  11.00000  0.05    0.12
Q5    1   0.7368 -0.0123  0.5750  11.00000  0.05    0.12
Q6    1   1.0381  0.2760  0.4446  11.00000  0.05    0.12
Q7    1   0.8391  0.1012  0.4808  11.00000  0.05    0.11
Q8    1   0.6777  0.4018  0.7575  11.00000  0.05    0.11
Q9    1   0.8620  0.0627  0.4980  11.00000  0.05    0.11
Q10   1   0.9050  0.0722  0.3828  11.00000  0.05    0.11
;
