# Supplementary material for: Crystal structure of (E)-N′-benzyl­idene-2-meth­oxy­benzohydrazide
Source: Acta Crystallogr Sect E Struct Rep Online. 2014 Aug 30;70(Pt 9):o1071–2. doi: 10.1107/S1600536814019011 (PMC4186185; doi:10.1107/S1600536814019011)
Supplement: Supplementary file 2 [file e-70-o1071-Isup2.hkl]

# 
# h,k,l, Fc-squared, Fo-squared, sigma(Fo-squared) and status flag 
# 
data_I
_shelx_title ' a in Pbca' 
_shelx_refln_list_code          4 
_shelx_F_calc_maximum      214.59 
_exptl_crystal_F_000      1072.00 
_reflns_d_resolution_high  0.8256 
 
loop_ 
 _symmetry_equiv_pos_as_xyz 
 'x, y, z' 
 '-x+1/2, -y, z+1/2' 
 '-x, y+1/2, -z+1/2' 
 'x+1/2, -y+1/2, -z' 
 '-x, -y, -z' 
 'x-1/2, y, -z-1/2' 
 'x, -y-1/2, z-1/2' 
 '-x-1/2, y-1/2, z' 
 
_cell_length_a    13.3135 
_cell_length_b     9.9581 
_cell_length_c    20.0278 
_cell_angle_alpha  90.000 
_cell_angle_beta   90.000 
_cell_angle_gamma  90.000 
 
_shelx_F_squared_multiplier     1.000 
 
loop_ 
 _refln_index_h 
 _refln_index_k 
 _refln_index_l 
 _refln_F_squared_calc 
 _refln_F_squared_meas 
 _refln_F_squared_sigma 
 _refln_observed_status 
   2   0   0     1863.70     1745.35     50.91 o 
   4   0   0     7622.71     7341.31     82.78 o 
   6   0   0       84.01       88.22      3.04 o 
   8   0   0     1325.90     1404.68     18.71 o 
  10   0   0      164.24      175.22      5.93 o 
  12   0   0     1126.68     1191.70     18.45 o 
  14   0   0        2.88        3.39      5.03 o 
  16   0   0       17.25       11.32     12.05 o 
   2   1   0     1409.92     1324.09     15.45 o 
   4   1   0     8435.71     8712.53     79.97 o 
   6   1   0     2089.01     2180.12     18.74 o 
   8   1   0      828.12      906.48      9.35 o 
  10   1   0      134.03      114.14      3.69 o 
  12   1   0        0.42       -1.17      2.64 o 
  14   1   0        0.08        9.10      3.62 o 
  16   1   0      119.58      118.33     13.13 o 
   0   2   0     4955.27     4848.25    251.53 o 
   2   2   0     4107.20     4417.59     38.44 o 
   4   2   0     2842.38     2740.59     23.49 o 
   6   2   0     3438.30     3702.95     32.16 o 
   8   2   0      106.44      101.11      3.04 o 
  10   2   0      152.61      151.71      4.08 o 
  12   2   0        1.61        2.99      2.76 o 
  14   2   0      443.72      478.48     10.82 o 
   2   3   0       90.03      105.00      2.00 o 
   4   3   0      125.69      120.80      2.40 o 
   6   3   0      136.42      189.90      3.25 o 
   8   3   0       90.74       98.99      3.07 o 
  10   3   0        3.17        1.31      2.11 o 
  12   3   0      697.66      683.78     12.49 o 
  14   3   0      526.07      569.14     13.43 o 
   0   4   0     5551.84     5746.87     76.53 o 
   2   4   0       16.29       14.83      0.99 o 
   4   4   0      227.61      225.62      3.42 o 
   6   4   0        2.40        4.97      1.44 o 
   8   4   0     3404.49     3632.56     30.96 o 
  10   4   0      136.34      131.07      5.27 o 
  12   4   0       96.92       81.65      4.42 o 
  14   4   0        3.30        5.86      7.58 o 
   2   5   0      300.14      335.06      5.67 o 
   4   5   0        2.91        3.84      1.70 o 
   6   5   0       94.31       82.07      2.87 o 
   8   5   0       46.34       48.95      2.81 o 
  10   5   0      129.46      102.11      4.27 o 
  12   5   0        2.25        2.76      3.87 o 
  14   5   0       36.88       51.72      8.05 o 
   0   6   0      501.40      473.68     11.48 o 
   2   6   0        1.51        2.06      2.03 o 
   4   6   0       47.73       38.61      3.60 o 
   6   6   0      765.90      769.95      9.02 o 
   8   6   0       42.55       36.33      2.79 o 
  10   6   0       43.17       39.85      3.30 o 
  12   6   0       65.62       74.23      4.72 o 
   2   7   0      171.80      195.14      5.03 o 
   4   7   0      677.10      658.72      8.92 o 
   6   7   0      208.81      235.92      6.12 o 
   8   7   0       77.14       68.95      3.34 o 
  10   7   0       30.95       36.08      3.47 o 
  12   7   0        0.01       -4.22      4.23 o 
   0   8   0       95.27      100.98      4.66 o 
   2   8   0      199.28      215.12      4.80 o 
   4   8   0     2014.90     2078.95     29.71 o 
   6   8   0      134.12      135.78      9.86 o 
   8   8   0      111.84      133.20      6.09 o 
  10   8   0        5.89       10.04      3.77 o 
  12   8   0       19.61       17.22      4.22 o 
   2   9   0       41.33       36.12      5.29 o 
   4   9   0        8.52       21.04      3.84 o 
   6   9   0        0.63       -5.19      7.16 o 
   8   9   0      196.55      202.06     14.93 o 
  10   9   0        4.75       -1.93      7.20 o 
   0  10   0      146.14      146.23      5.20 o 
   2  10   0        0.96       -3.98      4.44 o 
   4  10   0        0.58        0.29      4.50 o 
   6  10   0        0.30       -2.14     11.09 o 
   8  10   0       14.79       22.12      7.59 o 
   2  11   0        5.64       -5.58     11.77 o 
   4  11   0        1.48       16.68     17.84 o 
   6  11   0        8.49       -5.35      8.00 o 
   0  12   0       16.00       33.75     19.09 o 
   2   1   1     1344.80     1198.77     10.11 o 
   3   1   1     1639.99     1447.17      9.03 o 
   4   1   1       32.73       27.93      0.96 o 
   5   1   1      714.89      682.45      4.98 o 
   6   1   1      321.35      324.56      2.93 o 
   7   1   1     2635.16     2859.04     17.23 o 
   8   1   1       96.09      114.56      2.12 o 
   9   1   1       10.38        5.47      1.23 o 
  10   1   1      177.32      170.20      3.01 o 
  11   1   1       66.56       68.10      2.36 o 
  12   1   1        4.86        1.52      1.88 o 
  13   1   1       25.01       30.96      2.36 o 
  14   1   1       51.15       55.52      3.43 o 
  15   1   1       26.90       29.39      4.62 o 
  16   1   1        4.52        7.24      5.22 o 
   0   2   1     3938.26     3846.35     58.67 o 
   1   2   1     2218.43     2060.01     18.09 o 
   2   2   1     5781.42     5737.79     36.01 o 
   3   2   1      574.58      567.99      4.26 o 
   4   2   1      397.87      356.92      2.88 o 
   5   2   1     3743.10     3822.89     22.70 o 
   6   2   1      895.39      912.23      6.58 o 
   7   2   1      216.70      235.83      2.79 o 
   8   2   1        0.33       -1.08      1.05 o 
   9   2   1       51.96       49.39      1.83 o 
  10   2   1        0.02        0.33      1.41 o 
  11   2   1        1.61       -0.67      1.61 o 
  12   2   1        6.09        6.00      1.97 o 
  13   2   1      281.29      294.38      5.45 o 
  14   2   1      135.79      160.29      6.14 o 
  15   2   1      167.44      168.15      7.13 o 
   1   3   1      176.57      191.81      1.96 o 
   2   3   1      316.31      313.21      2.71 o 
   3   3   1     3035.68     3052.51     19.78 o 
   4   3   1       34.53       26.58      1.03 o 
   5   3   1      793.22      834.57      5.87 o 
   6   3   1      217.25      242.33      2.60 o 
   7   3   1       59.23       54.64      1.52 o 
   8   3   1      132.04      130.59      2.37 o 
   9   3   1      130.96      144.09      2.68 o 
  10   3   1        8.04        2.15      1.50 o 
  11   3   1       25.85       16.00      1.81 o 
  12   3   1      363.72      400.87      5.68 o 
  13   3   1       24.50       28.69      3.48 o 
  14   3   1       24.71       31.42      4.26 o 
  15   3   1      194.49      239.70      8.54 o 
   0   4   1     2027.26     2022.17     22.93 o 
   1   4   1      817.38      804.09      8.22 o 
   2   4   1       53.57       55.91      1.26 o 
   3   4   1       74.32       81.20      1.36 o 
   4   4   1      176.47      170.82      2.05 o 
   5   4   1       60.34       66.73      1.61 o 
   6   4   1      250.04      220.72      2.67 o 
   7   4   1      136.88      134.30      2.45 o 
   8   4   1       31.82       31.31      1.64 o 
   9   4   1       23.41       22.91      1.67 o 
  10   4   1       31.37       34.46      2.06 o 
  11   4   1       23.92       20.33      2.13 o 
  12   4   1        0.77       -1.45      3.30 o 
  13   4   1        6.70       17.36      3.38 o 
  14   4   1      127.04      117.13      5.24 o 
  15   4   1       60.37       63.71      5.84 o 
   1   5   1     1653.30     1746.83     14.50 o 
   2   5   1      281.51      288.83      3.63 o 
   3   5   1      435.10      464.46      4.55 o 
   4   5   1      207.02      220.19      3.17 o 
   5   5   1     1037.15     1033.06      7.48 o 
   6   5   1      128.69      113.84      2.82 o 
   7   5   1     1079.95     1078.63      8.30 o 
   8   5   1       31.43       27.76      1.68 o 
   9   5   1      116.17      108.62      2.81 o 
  10   5   1       23.84       16.25      2.11 o 
  11   5   1      224.56      209.57      4.96 o 
  12   5   1       57.06       49.49      4.35 o 
  13   5   1      167.22      168.70      5.54 o 
  14   5   1       15.68       19.03      4.54 o 
   0   6   1      775.06      804.94     11.20 o 
   1   6   1      583.20      580.36      5.26 o 
   2   6   1      476.89      465.04      6.51 o 
   3   6   1      233.20      224.85      3.38 o 
   4   6   1       61.49       60.72      2.02 o 
   5   6   1       78.38       92.32      2.56 o 
   6   6   1        1.71       -1.88      1.37 o 
   7   6   1      302.47      287.50      3.59 o 
   8   6   1       65.57       59.29      2.25 o 
   9   6   1        0.03       -3.01      2.01 o 
  10   6   1        1.12       -1.04      2.02 o 
  11   6   1       47.78       46.05      2.82 o 
  12   6   1        0.50       -0.50      2.78 o 
  13   6   1       16.86       16.34      5.27 o 
   1   7   1      198.75      189.42      2.81 o 
   2   7   1      114.30      109.16      2.30 o 
   3   7   1      223.76      219.94      3.74 o 
   4   7   1      530.49      531.78      6.42 o 
   5   7   1       53.54       49.96      2.17 o 
   6   7   1       16.08       16.64      2.07 o 
   7   7   1       56.62       55.92      2.57 o 
   8   7   1      119.92      106.33      2.77 o 
   9   7   1      313.70      294.42      5.18 o 
  10   7   1       19.65       19.01      2.33 o 
  11   7   1        3.27        3.31      2.51 o 
  12   7   1        0.35        0.57      3.43 o 
  13   7   1        0.03        1.49      5.06 o 
   0   8   1      183.57      180.11      4.05 o 
   1   8   1      290.64      276.57      4.18 o 
   2   8   1      126.87      126.16      3.07 o 
   3   8   1       78.18       79.66      5.65 o 
   4   8   1      110.77      122.61      4.32 o 
   5   8   1      358.27      363.07      5.72 o 
   6   8   1      362.02      370.61      7.85 o 
   7   8   1       25.16       23.91      3.12 o 
   8   8   1       10.31        7.24      2.81 o 
   9   8   1        7.28        5.58      3.37 o 
  10   8   1       10.76       13.86      4.87 o 
  11   8   1        8.56        9.64      4.03 o 
  12   8   1        0.30       -5.69      3.79 o 
   1   9   1       55.28       59.45      2.64 o 
   2   9   1        8.50        1.56      3.24 o 
   3   9   1      380.30      383.33      5.49 o 
   4   9   1       17.10       22.61      2.85 o 
   5   9   1      673.99      695.54      9.64 o 
   6   9   1       21.03       19.68      3.55 o 
   7   9   1        6.51        7.62      2.55 o 
   8   9   1       16.89       16.83      3.31 o 
   9   9   1        7.06       -5.38      3.94 o 
  10   9   1       18.79       17.86      4.62 o 
   0  10   1        1.89       -4.32      2.88 o 
   1  10   1        4.34        3.08      3.50 o 
   2  10   1        5.47       -2.86      3.07 o 
   3  10   1      128.05      112.75      3.38 o 
   4  10   1       10.73       14.49      2.72 o 
   5  10   1       18.88       13.97      3.82 o 
   6  10   1        3.86       -1.66      4.72 o 
   7  10   1        4.31        8.82      5.40 o 
   8  10   1        8.91        7.08      5.41 o 
   1  11   1       41.94       46.06      5.00 o 
   2  11   1       12.36        7.98      5.33 o 
   3  11   1       24.33        9.44      5.93 o 
   4  11   1       23.17       26.15      6.85 o 
   5  11   1        0.04        2.60      3.83 o 
   6  11   1       16.78       26.02      5.23 o 
   0  12   1        1.25       12.59     13.34 o 
   1  12   1       10.59       22.13     11.27 o 
   2   0   2     5139.58     4539.78    337.11 o 
   3   0   2    34656.46    34513.77    297.86 o 
   4   0   2     3270.53     3157.90     29.63 o 
   5   0   2        6.32        6.12      0.88 o 
   6   0   2     2406.02     2409.36     21.46 o 
   7   0   2       51.10       54.30      2.10 o 
   8   0   2       58.17       61.16      2.37 o 
   9   0   2       38.65       26.53      1.93 o 
  10   0   2      108.28      113.66      3.84 o 
  11   0   2      122.19      108.94      3.87 o 
  12   0   2      166.10      163.08      4.91 o 
  13   0   2        2.83       -4.68      3.12 o 
  14   0   2      215.12      218.80      8.85 o 
  15   0   2       35.63       33.57      6.19 o 
  16   0   2       83.30       86.24      9.01 o 
   1   1   2      131.01      146.67      3.39 o 
   2   1   2    17125.97    16991.74    137.04 o 
   3   1   2     1738.28     1699.47     16.12 o 
   4   1   2     1701.10     1568.49     10.69 o 
   5   1   2      206.40      199.94      2.07 o 
   6   1   2      396.75      392.38      3.43 o 
   7   1   2      492.42      468.27      3.96 o 
   8   1   2      491.74      485.81      4.26 o 
   9   1   2        7.96        7.96      1.23 o 
  10   1   2      490.26      472.11      4.74 o 
  11   1   2        0.78       -2.61      1.74 o 
  12   1   2       72.81       68.92      2.56 o 
  13   1   2      177.82      193.17      4.10 o 
  14   1   2        1.22        1.01      3.34 o 
  15   1   2       30.03       21.50      3.79 o 
  16   1   2       16.42       27.10      6.81 o 
   0   2   2        0.95        3.47      0.60 o 
   1   2   2    14937.81    14187.12     93.74 o 
   2   2   2     8641.06     8725.09     56.11 o 
   3   2   2      438.95      418.48      3.40 o 
   4   2   2      371.93      350.33      2.99 o 
   5   2   2     3718.57     3858.77     23.39 o 
   6   2   2      371.40      399.07      3.74 o 
   7   2   2        0.03       -0.46      0.89 o 
   8   2   2      588.57      619.97      5.27 o 
   9   2   2      167.69      171.83      2.78 o 
  10   2   2        3.37        0.73      1.38 o 
  11   2   2       95.45      106.38      2.88 o 
  12   2   2      167.47      188.75      4.58 o 
  13   2   2       63.51       64.64      3.15 o 
  14   2   2        0.03        3.50      2.65 o 
  15   2   2        7.79       13.33      4.69 o 
   1   3   2        5.93        5.98      0.45 o 
   2   3   2      154.30       96.27      1.24 o 
   3   3   2     1193.75     1173.55      7.95 o 
   4   3   2      675.14      682.89      5.32 o 
   5   3   2     2153.68     2299.12     14.81 o 
   6   3   2       79.41       52.01      1.49 o 
   7   3   2        1.91        0.65      1.02 o 
   8   3   2     1570.37     1647.49     11.05 o 
   9   3   2        0.10        2.35      1.27 o 
  10   3   2       36.41       31.43      1.74 o 
  11   3   2      102.01      101.72      2.96 o 
  12   3   2      416.11      398.07      5.67 o 
  13   3   2        2.55        6.09      2.88 o 
  14   3   2       21.49       25.20      3.09 o 
  15   3   2       32.09       43.94      4.75 o 
   0   4   2      139.52      136.80      2.16 o 
   1   4   2      994.92      930.17      7.39 o 
   2   4   2      160.96      159.41      1.89 o 
   3   4   2       38.30       32.59      1.20 o 
   4   4   2        7.11        4.30      0.71 o 
   5   4   2      615.97      583.31      4.80 o 
   6   4   2      500.75      517.90      4.54 o 
   7   4   2      883.35      891.11      6.81 o 
   8   4   2      120.79      143.25      3.29 o 
   9   4   2       92.43       94.26      2.57 o 
  10   4   2        3.87       -1.01      1.71 o 
  11   4   2        2.70        3.26      2.08 o 
  12   4   2       42.68       42.08      2.68 o 
  13   4   2       13.07       14.42      2.93 o 
  14   4   2      141.44      150.98      5.04 o 
  15   4   2       36.48       51.17      6.10 o 
   1   5   2      174.79      189.00      2.09 o 
   2   5   2       21.24       28.84      1.43 o 
   3   5   2        1.17        0.92      0.67 o 
   4   5   2      129.42      116.85      2.03 o 
   5   5   2        0.04       -1.31      0.88 o 
   6   5   2      288.86      286.53      3.31 o 
   7   5   2        4.76       -0.33      1.30 o 
   8   5   2       90.76       92.76      2.45 o 
   9   5   2        0.04       -2.50      1.66 o 
  10   5   2      527.11      478.87      5.43 o 
  11   5   2        7.43        8.22      2.61 o 
  12   5   2       86.16       78.96      3.25 o 
  13   5   2       21.10       26.31      3.81 o 
  14   5   2       78.56       80.72      6.77 o 
   0   6   2     2360.51     2683.68     30.54 o 
   1   6   2      789.71      813.55      7.06 o 
   2   6   2        1.05       -0.51      1.12 o 
   3   6   2      200.96      201.20      3.18 o 
   4   6   2       32.08       20.41      1.35 o 
   5   6   2       67.51       88.61      2.17 o 
   6   6   2      181.03      180.12      2.95 o 
   7   6   2      147.00      129.24      2.62 o 
   8   6   2        7.79        3.06      1.75 o 
   9   6   2       21.10       13.12      1.87 o 
  10   6   2        1.82       -1.14      2.39 o 
  11   6   2        3.31        2.93      3.31 o 
  12   6   2        0.00       -0.96      2.74 o 
  13   6   2        5.07       -1.06      4.49 o 
   1   7   2      182.32      174.22      3.05 o 
   2   7   2      103.49      119.14      3.00 o 
   3   7   2      195.95      217.50      4.02 o 
   4   7   2      308.66      312.37      4.56 o 
   5   7   2        6.58        6.39      1.64 o 
   6   7   2      225.92      201.89      4.65 o 
   7   7   2        2.67        2.27      2.22 o 
   8   7   2       35.55       28.34      1.57 o 
   9   7   2        0.01       -2.24      2.06 o 
  10   7   2        3.30       -1.15      2.29 o 
  11   7   2        4.18       -1.78      3.54 o 
  12   7   2        0.33       -2.60      2.88 o 
  13   7   2        0.32       -3.10      3.86 o 
   0   8   2       59.74       55.53      2.83 o 
   1   8   2       14.50       16.80      2.51 o 
   2   8   2      334.84      348.08      4.21 o 
   3   8   2       32.77       32.72      2.79 o 
   4   8   2      347.08      371.78      5.67 o 
   5   8   2      278.28      289.15      5.83 o 
   6   8   2      128.41      129.25      4.30 o 
   7   8   2      260.07      240.68      6.30 o 
   8   8   2       37.58       29.12      3.28 o 
   9   8   2        8.23        4.71      4.37 o 
  10   8   2       79.86       82.51      5.46 o 
  11   8   2        1.52        1.78      2.61 o 
   1   9   2       27.49       26.94      2.86 o 
   2   9   2       54.04       58.86      2.71 o 
   3   9   2       61.36       67.22      3.81 o 
   4   9   2       49.32       47.80      4.11 o 
   5   9   2       26.62       23.05      2.97 o 
   6   9   2        8.35        3.96      2.82 o 
   7   9   2       45.53       44.98      3.11 o 
   8   9   2       18.12       10.53      3.46 o 
   9   9   2        1.11       -0.67      4.42 o 
  10   9   2        3.43       -4.58      4.71 o 
   0  10   2        8.73        8.52      3.41 o 
   1  10   2       78.61       72.69      2.84 o 
   2  10   2       52.88       51.68      3.60 o 
   3  10   2       68.98       69.60      3.34 o 
   4  10   2       11.14       11.14      4.05 o 
   5  10   2        1.98        3.65      4.82 o 
   6  10   2       34.70       38.15      4.69 o 
   7  10   2        0.38        5.03      4.96 o 
   8  10   2      121.75      141.92      9.72 o 
   1  11   2        1.20       -0.56      3.64 o 
   2  11   2       38.49       36.87      5.44 o 
   3  11   2        3.37       -8.85      5.90 o 
   4  11   2        2.00        7.01      3.18 o 
   5  11   2        0.95        2.59      3.87 o 
   6  11   2        0.10        4.38      7.05 o 
   0  12   2        0.09      -11.99     19.09 o 
   1   1   3     2919.46     2718.31     53.23 o 
   2   1   3    46048.80    46016.67    398.31 o 
   3   1   3      275.10      231.61      2.64 o 
   4   1   3     3153.69     3333.77     23.69 o 
   5   1   3        3.93        2.92      0.59 o 
   6   1   3     1110.30     1105.97      7.51 o 
   7   1   3       65.19       66.70      1.66 o 
   8   1   3      411.56      412.49      3.95 o 
   9   1   3      486.17      475.75      4.64 o 
  10   1   3      369.41      359.76      4.22 o 
  11   1   3      127.48      113.20      2.86 o 
  12   1   3        0.30       -0.80      1.90 o 
  13   1   3      357.60      356.12      5.39 o 
  14   1   3       67.75       81.74      3.57 o 
  15   1   3        4.55        2.97      3.80 o 
   0   2   3    17586.81    17067.86    148.42 o 
   1   2   3    10977.26    10653.50     76.53 o 
   2   2   3     7711.82     7772.75     55.18 o 
   3   2   3      778.42      688.67      5.28 o 
   4   2   3     1327.20     1244.58      8.55 o 
   5   2   3        3.50        0.28      1.12 o 
   6   2   3       87.76      108.67      1.99 o 
   7   2   3      423.99      439.96      4.09 o 
   8   2   3      311.17      315.02      3.73 o 
   9   2   3       28.90       30.16      1.69 o 
  10   2   3      292.68      286.60      3.79 o 
  11   2   3       12.03        9.47      1.69 o 
  12   2   3      416.21      435.08      5.83 o 
  13   2   3       13.58       15.05      2.52 o 
  14   2   3       59.35       70.16      4.00 o 
  15   2   3        0.26        0.34      3.49 o 
   1   3   3        3.64        3.42      0.46 o 
   2   3   3     1568.38     1508.14     10.37 o 
   3   3   3       28.36       17.73      0.82 o 
   4   3   3     1416.88     1377.42      9.70 o 
   5   3   3     2032.61     2212.25     14.69 o 
   6   3   3      627.16      656.92      5.66 o 
   7   3   3      115.14      111.49      2.44 o 
   8   3   3        1.51        1.55      1.48 o 
   9   3   3      345.96      364.31      4.43 o 
  10   3   3       51.86       50.23      2.27 o 
  11   3   3      192.04      191.22      4.56 o 
  12   3   3        0.61       -1.98      2.55 o 
  13   3   3        0.96        3.74      3.09 o 
  14   3   3       65.33       81.97      4.28 o 
  15   3   3        3.45       11.75      4.77 o 
   0   4   3     2796.42     2853.36     34.80 o 
   1   4   3      276.10      291.65      2.87 o 
   2   4   3      920.34      918.28      7.39 o 
   3   4   3      151.99      171.84      1.98 o 
   4   4   3      127.30      126.75      2.17 o 
   5   4   3      858.90      841.67      6.45 o 
   6   4   3      217.46      254.30      3.01 o 
   7   4   3        0.93        2.03      1.20 o 
   8   4   3       30.93       24.85      1.71 o 
   9   4   3       40.01       30.02      1.74 o 
  10   4   3        0.16       -2.07      1.91 o 
  11   4   3        3.67        0.48      2.32 o 
  12   4   3        0.14       -2.95      2.80 o 
  13   4   3       69.13       60.81      3.73 o 
  14   4   3        1.30        5.06      3.87 o 
  15   4   3      216.15      238.44     10.40 o 
   1   5   3        0.08        0.38      0.61 o 
   2   5   3      292.37      288.43      2.83 o 
   3   5   3        8.94        6.24      0.98 o 
   4   5   3      323.23      331.27      3.49 o 
   5   5   3       45.04       42.30      1.38 o 
   6   5   3       40.86       43.02      1.54 o 
   7   5   3       68.04       64.80      2.10 o 
   8   5   3        4.95        0.43      1.52 o 
   9   5   3      184.80      164.93      3.68 o 
  10   5   3      552.65      513.78      5.64 o 
  11   5   3        4.12        4.27      2.04 o 
  12   5   3      108.80      101.03      4.09 o 
  13   5   3        0.66       -2.85      4.18 o 
  14   5   3        7.69        8.50      4.09 o 
   0   6   3     1875.35     1959.60     21.57 o 
   1   6   3        0.09       -0.39      0.89 o 
   2   6   3       16.71       15.08      1.00 o 
   3   6   3      161.83      162.64      2.03 o 
   4   6   3      413.62      402.66      4.00 o 
   5   6   3      245.32      249.58      3.38 o 
   6   6   3      722.50      709.12      5.90 o 
   7   6   3        0.34       -1.56      1.31 o 
   8   6   3       55.43       50.04      2.04 o 
   9   6   3       56.84       51.56      2.29 o 
  10   6   3        3.52        2.65      1.99 o 
  11   6   3       23.83       19.04      3.17 o 
  12   6   3        9.56        5.10      3.09 o 
  13   6   3        0.59       -0.56      5.36 o 
   1   7   3      104.87      108.81      2.12 o 
   2   7   3      136.59      144.29      3.57 o 
   3   7   3      652.20      672.59      7.82 o 
   4   7   3       92.60       87.71      3.02 o 
   5   7   3       37.28       48.18      3.35 o 
   6   7   3      190.56      194.00      3.12 o 
   7   7   3      223.32      231.33      3.94 o 
   8   7   3      141.38      134.11      2.83 o 
   9   7   3      142.74      125.96      3.14 o 
  10   7   3       60.70       61.10      3.30 o 
  11   7   3       28.35       25.51      2.61 o 
  12   7   3        7.06        0.98      3.11 o 
   0   8   3       35.23       44.47      3.57 o 
   1   8   3       30.01       29.13      1.65 o 
   2   8   3      161.82      167.51      3.90 o 
   3   8   3      138.82      133.08      6.23 o 
   4   8   3       12.53        4.52      3.22 o 
   5   8   3      137.13      129.70      4.03 o 
   6   8   3       43.91       43.77      2.44 o 
   7   8   3        0.41        3.66      2.86 o 
   8   8   3       18.46       23.39      3.61 o 
   9   8   3      110.13      109.10      4.13 o 
  10   8   3        1.11        6.44      3.82 o 
  11   8   3       39.58       47.06      3.62 o 
   1   9   3        3.27       -0.30      2.31 o 
   2   9   3      205.04      203.28      4.61 o 
   3   9   3        0.41       -1.22      1.71 o 
   4   9   3       30.72       38.06      4.28 o 
   5   9   3      110.06      101.32      3.97 o 
   6   9   3        0.38       -3.95      2.63 o 
   7   9   3      121.16      120.49      5.95 o 
   8   9   3       60.80       85.28      5.08 o 
   9   9   3       21.03       14.63      4.21 o 
  10   9   3       68.17       82.49      5.20 o 
   0  10   3        0.07        0.20      6.46 o 
   1  10   3        6.48        5.56      2.44 o 
   2  10   3       58.48       66.48      2.83 o 
   3  10   3      356.62      362.63      9.92 o 
   4  10   3       58.74       64.24      4.26 o 
   5  10   3        0.43        1.09      3.77 o 
   6  10   3       40.84       37.98      4.47 o 
   7  10   3       41.58       45.75      5.38 o 
   8  10   3      106.40      134.05      7.41 o 
   1  11   3      151.50      164.09     10.50 o 
   2  11   3        1.75       13.22      5.18 o 
   3  11   3       41.27       51.11      6.40 o 
   4  11   3        1.71        0.77      3.76 o 
   5  11   3       29.85       25.64      4.90 o 
   6  11   3        1.24       -7.36      4.91 o 
   0   0   4    16993.55    16148.59    180.67 o 
   1   0   4       89.77       94.48      1.67 o 
   2   0   4     6043.83     5879.80     51.60 o 
   3   0   4        2.82        1.10      0.79 o 
   4   0   4     1234.87     1308.02     12.65 o 
   5   0   4      178.16      180.83      3.30 o 
   6   0   4        1.03       -0.98      1.30 o 
   7   0   4      354.29      373.60      5.62 o 
   8   0   4       53.43       46.31      2.33 o 
   9   0   4      563.40      574.88      7.49 o 
  10   0   4      107.01       87.03      3.47 o 
  11   0   4      491.42      498.27      7.78 o 
  12   0   4      593.90      618.51      9.30 o 
  13   0   4     1170.18     1209.62     15.15 o 
  14   0   4       23.12       30.80      4.17 o 
  15   0   4      137.66      128.59      9.12 o 
   1   1   4      259.33      207.60      2.04 o 
   2   1   4     2679.51     2870.50     20.37 o 
   3   1   4     7829.92     8028.70     57.17 o 
   4   1   4     1500.16     1506.36     11.09 o 
   5   1   4       17.88       19.23      1.06 o 
   6   1   4       75.13       56.18      1.63 o 
   7   1   4     1174.44     1160.50      8.46 o 
   8   1   4      959.45     1006.20      7.94 o 
   9   1   4        6.11        7.24      1.25 o 
  10   1   4      315.95      292.57      4.03 o 
  11   1   4      139.40      140.86      3.29 o 
  12   1   4      287.66      302.75      4.78 o 
  13   1   4       52.49       52.73      2.93 o 
  14   1   4       54.19       45.66      3.37 o 
  15   1   4        6.33        8.36      3.42 o 
   0   2   4      875.81      813.34      7.95 o 
   1   2   4     1325.05     1361.59      9.47 o 
   2   2   4    39152.26    39103.12    268.74 o 
   3   2   4      562.40      560.36      4.67 o 
   4   2   4      242.56      256.93      3.00 o 
   5   2   4     1062.43     1106.26      9.03 o 
   6   2   4     2551.28     2822.08     20.23 o 
   7   2   4      493.95      500.10      5.18 o 
   8   2   4        0.01       -0.73      1.37 o 
   9   2   4        5.53        3.03      1.61 o 
  10   2   4       70.12       65.29      2.20 o 
  11   2   4       38.91       36.14      2.03 o 
  12   2   4      189.94      193.20      4.67 o 
  13   2   4       94.85      113.61      3.61 o 
  14   2   4      255.00      263.19      6.46 o 
  15   2   4        0.78        1.76      4.62 o 
   1   3   4     1829.05     1831.22     12.25 o 
   2   3   4       78.78       73.78      1.48 o 
   3   3   4     1431.11     1477.84     11.12 o 
   4   3   4        7.96       11.91      0.99 o 
   5   3   4      210.94      211.94      2.85 o 
   6   3   4      142.73      118.31      2.80 o 
   7   3   4      381.59      413.41      4.45 o 
   8   3   4       57.48       52.82      2.04 o 
   9   3   4        0.74       -0.89      1.65 o 
  10   3   4        7.16        4.34      1.97 o 
  11   3   4        4.38       -2.24      2.25 o 
  12   3   4       97.53       86.47      3.57 o 
  13   3   4        8.10        6.79      3.13 o 
  14   3   4        2.35       -0.45      4.06 o 
  15   3   4        4.95        1.99      4.53 o 
   0   4   4      157.35      148.91      2.48 o 
   1   4   4     3581.58     3867.20     24.90 o 
   2   4   4        6.56        5.40      0.67 o 
   3   4   4     1400.33     1485.00     10.28 o 
   4   4   4        3.36        2.82      1.27 o 
   5   4   4      477.26      509.72      4.62 o 
   6   4   4        4.33        5.07      1.08 o 
   7   4   4      288.81      271.43      3.60 o 
   8   4   4      319.80      325.13      3.83 o 
   9   4   4       16.07       15.23      1.92 o 
  10   4   4       84.55       89.53      3.10 o 
  11   4   4       21.76       20.23      2.64 o 
  12   4   4       35.93       29.08      3.16 o 
  13   4   4       37.60       45.04      4.84 o 
  14   4   4        4.63        7.86      4.28 o 
   1   5   4      166.94      151.71      2.03 o 
   2   5   4     1153.06     1244.63      9.51 o 
   3   5   4        1.02       -0.18      0.95 o 
   4   5   4      100.83       95.20      1.75 o 
   5   5   4      176.53      171.82      2.41 o 
   6   5   4       56.98       51.35      1.69 o 
   7   5   4       24.22       21.17      1.63 o 
   8   5   4        2.71        1.53      1.39 o 
   9   5   4       89.55      102.79      2.67 o 
  10   5   4      141.24      120.78      3.13 o 
  11   5   4      132.53      117.19      3.74 o 
  12   5   4        9.81        5.60      3.15 o 
  13   5   4        6.31        6.51      3.45 o 
  14   5   4        4.66        2.16      5.49 o 
   0   6   4        3.39        3.44      1.59 o 
   1   6   4      330.94      332.22      3.31 o 
   2   6   4       59.79       61.11      1.56 o 
   3   6   4       95.46       98.73      2.15 o 
   4   6   4       28.23       29.52      1.39 o 
   5   6   4       70.44       57.09      2.01 o 
   6   6   4     1483.36     1467.72     10.59 o 
   7   6   4      482.65      475.10      4.84 o 
   8   6   4        1.03        1.06      1.72 o 
   9   6   4        0.00       -1.93      1.69 o 
  10   6   4        4.42       -0.96      1.93 o 
  11   6   4        0.39        0.49      2.45 o 
  12   6   4        1.98        4.40      3.93 o 
  13   6   4       31.92       33.03      3.96 o 
   1   7   4        0.02       -0.60      0.88 o 
   2   7   4       14.13       12.13      1.15 o 
   3   7   4      149.78      156.63      3.52 o 
   4   7   4       46.66       45.88      1.83 o 
   5   7   4       42.09       41.19      1.66 o 
   6   7   4       69.38       71.31      2.31 o 
   7   7   4      379.00      363.06      4.86 o 
   8   7   4       16.92       10.28      1.37 o 
   9   7   4      137.30      117.99      3.12 o 
  10   7   4        0.11        0.55      2.49 o 
  11   7   4       64.00       64.47      3.21 o 
  12   7   4        0.00       -0.08      3.41 o 
   0   8   4       21.39       20.39      2.54 o 
   1   8   4        9.81        6.51      1.11 o 
   2   8   4       85.31       83.59      2.64 o 
   3   8   4        1.40       -0.72      2.18 o 
   4   8   4      209.46      191.07      5.70 o 
   5   8   4       44.71       33.40      2.98 o 
   6   8   4        2.19        0.71      1.84 o 
   7   8   4      402.88      408.89      6.58 o 
   8   8   4       10.52        8.26      2.90 o 
   9   8   4      173.42      173.56      5.20 o 
  10   8   4       32.46       33.08      3.14 o 
  11   8   4       26.92       28.84      3.51 o 
   1   9   4        0.00       -1.74      1.62 o 
   2   9   4       15.37       20.62      2.09 o 
   3   9   4        1.63       -2.87      1.91 o 
   4   9   4      300.01      292.05      5.58 o 
   5   9   4       21.66       17.86      3.19 o 
   6   9   4       30.51       26.47      3.37 o 
   7   9   4        1.44        4.70      2.17 o 
   8   9   4       85.39       90.01      5.36 o 
   9   9   4       10.51       10.23      4.27 o 
  10   9   4        0.26        8.27      5.00 o 
   0  10   4       41.62       48.77      4.97 o 
   1  10   4       89.13       88.66      4.22 o 
   2  10   4       98.52      105.09      4.23 o 
   3  10   4      100.91       99.65      4.00 o 
   4  10   4        0.10        0.56      2.73 o 
   5  10   4        5.26        2.86      3.21 o 
   6  10   4        0.01        5.71      4.50 o 
   7  10   4        0.42        1.66      5.02 o 
   8  10   4        9.21       11.84      4.96 o 
   1  11   4        3.07        1.18      3.35 o 
   2  11   4        0.28       10.70      6.22 o 
   3  11   4        3.01       15.12      5.97 o 
   4  11   4        0.55        4.82      4.22 o 
   5  11   4        4.21        3.94      3.38 o 
   6  11   4        1.73       -2.27      4.57 o 
   1   1   5     9410.54     9325.30     57.53 o 
   2   1   5      189.92      193.36      2.08 o 
   3   1   5     6002.59     6312.43     41.48 o 
   4   1   5      667.21      637.63      5.62 o 
   5   1   5       48.10       48.65      1.51 o 
   6   1   5      880.54      886.59      7.10 o 
   7   1   5      175.71      174.34      2.83 o 
   8   1   5      160.56      175.08      2.79 o 
   9   1   5       56.78       58.52      1.92 o 
  10   1   5      371.22      369.12      4.75 o 
  11   1   5       53.56       44.88      2.28 o 
  12   1   5       56.17       57.53      2.68 o 
  13   1   5       72.17       71.09      3.11 o 
  14   1   5        0.80        0.48      2.61 o 
  15   1   5       13.06       11.01      3.86 o 
   0   2   5      146.49      202.29      2.99 o 
   1   2   5      186.65      175.36      2.45 o 
   2   2   5     4831.26     4733.10     33.19 o 
   3   2   5      855.93      786.39      6.08 o 
   4   2   5     6745.38     7029.92     47.40 o 
   5   2   5      269.81      254.17      3.23 o 
   6   2   5     1197.44     1280.88     10.21 o 
   7   2   5      215.40      219.22      3.31 o 
   8   2   5      493.74      496.72      5.36 o 
   9   2   5      196.31      190.25      3.67 o 
  10   2   5       47.02       36.45      2.35 o 
  11   2   5       98.47       93.74      3.38 o 
  12   2   5        0.03       -3.82      2.54 o 
  13   2   5      152.62      150.76      4.73 o 
  14   2   5        7.41        4.85      3.52 o 
  15   2   5        5.47       13.61      4.40 o 
   1   3   5      167.89      143.22      1.76 o 
   2   3   5     1059.56     1050.47      7.78 o 
   3   3   5     1262.33     1205.51      9.38 o 
   4   3   5      713.04      661.16      5.55 o 
   5   3   5     3968.83     4186.67     26.11 o 
   6   3   5      477.27      512.57      4.90 o 
   7   3   5      794.14      803.95      6.94 o 
   8   3   5      175.05      185.93      3.48 o 
   9   3   5       68.23       69.69      2.56 o 
  10   3   5       78.18       63.97      2.72 o 
  11   3   5       38.82       29.89      2.71 o 
  12   3   5        4.61       -0.50      2.78 o 
  13   3   5        0.31       -4.76      3.17 o 
  14   3   5        0.82        2.12      3.86 o 
  15   3   5        2.30       -0.64      6.19 o 
   0   4   5      314.63      347.84      4.43 o 
   1   4   5     3279.83     3604.52     23.39 o 
   2   4   5      131.45      144.00      2.27 o 
   3   4   5     4091.05     4359.45     29.82 o 
   4   4   5      250.53      225.65      2.89 o 
   5   4   5       43.36       42.77      1.51 o 
   6   4   5       21.75       26.18      1.44 o 
   7   4   5       36.83       29.65      1.24 o 
   8   4   5       23.08       15.61      1.74 o 
   9   4   5        0.51       -1.85      1.82 o 
  10   4   5        2.63       -0.88      2.17 o 
  11   4   5        7.03        1.18      2.50 o 
  12   4   5        3.70        3.91      2.99 o 
  13   4   5        1.30       -5.18      3.45 o 
  14   4   5        1.70       -5.41      4.91 o 
   1   5   5       14.15       10.22      0.93 o 
   2   5   5      555.94      602.72      5.40 o 
   3   5   5      517.78      494.63      4.42 o 
   4   5   5     1027.64     1101.37      8.21 o 
   5   5   5       10.22       11.64      1.11 o 
   6   5   5      127.10      104.73      2.34 o 
   7   5   5      307.30      317.81      3.80 o 
   8   5   5      242.87      226.15      3.58 o 
   9   5   5      407.22      388.65      5.19 o 
  10   5   5       26.28       20.01      2.60 o 
  11   5   5        7.54        4.94      2.63 o 
  12   5   5        1.04       -4.51      3.01 o 
  13   5   5       20.63       14.58      4.03 o 
  14   5   5        4.37        0.32      5.78 o 
   0   6   5      299.41      326.41      4.73 o 
   1   6   5        0.21       -0.15      0.96 o 
   2   6   5        0.53        0.38      0.91 o 
   3   6   5      137.16      133.14      2.31 o 
   4   6   5       55.82       53.20      1.81 o 
   5   6   5        2.10        1.71      1.38 o 
   6   6   5      101.88       87.57      2.26 o 
   7   6   5      448.96      445.73      4.65 o 
   8   6   5      480.10      464.25      5.07 o 
   9   6   5        6.52       10.05      1.71 o 
  10   6   5       33.88       22.52      2.58 o 
  11   6   5       14.00       10.73      2.81 o 
  12   6   5        0.02       -0.89      3.23 o 
  13   6   5        4.75        0.86      3.91 o 
   1   7   5        2.14       -1.61      1.07 o 
   2   7   5      213.94      200.82      2.69 o 
   3   7   5       36.18       38.07      1.53 o 
   4   7   5       20.43       15.24      1.28 o 
   5   7   5        3.36       -0.47      1.38 o 
   6   7   5        4.60       -1.39      1.73 o 
   7   7   5      219.17      216.16      4.31 o 
   8   7   5        8.04        9.48      1.74 o 
   9   7   5        4.11        5.02      1.95 o 
  10   7   5      165.61      162.52      4.88 o 
  11   7   5       54.26       43.65      3.44 o 
  12   7   5       54.47       54.99      4.12 o 
   0   8   5       18.34       20.55      1.88 o 
   1   8   5        6.10        8.42      1.43 o 
   2   8   5        2.11        1.71      1.56 o 
   3   8   5       50.86       47.06      2.38 o 
   4   8   5       10.83        7.92      2.21 o 
   5   8   5       47.70       49.12      2.60 o 
   6   8   5       10.91       13.01      2.06 o 
   7   8   5      126.99      126.61      3.47 o 
   8   8   5       43.16       48.86      2.70 o 
   9   8   5        0.17       -1.43      3.13 o 
  10   8   5       13.80       14.98      4.21 o 
  11   8   5       17.28       19.00      3.81 o 
   1   9   5      125.80      121.05      3.58 o 
   2   9   5       59.44       59.20      2.81 o 
   3   9   5       12.57        9.86      2.23 o 
   4   9   5       28.10       28.82      2.80 o 
   5   9   5       33.13       40.74      3.24 o 
   6   9   5      228.90      264.37      6.46 o 
   7   9   5        3.33       12.74      3.49 o 
   8   9   5       51.53       67.84      4.13 o 
   9   9   5       15.78       19.21      4.03 o 
  10   9   5        0.66        6.54      4.88 o 
   0  10   5      376.05      381.40      8.95 o 
   1  10   5       14.88       14.93      3.55 o 
   2  10   5      205.10      223.72      7.18 o 
   3  10   5       32.40       39.42      4.15 o 
   4  10   5        3.44        4.74      3.15 o 
   5  10   5      149.90      173.66      9.90 o 
   6  10   5       20.14       28.09      4.78 o 
   7  10   5       22.38       30.56      5.50 o 
   8  10   5        5.60       15.97      5.63 o 
   1  11   5       86.99       85.72      6.13 o 
   2  11   5       14.62       18.49      4.62 o 
   3  11   5       11.14       12.62      4.33 o 
   4  11   5        7.39        8.54      4.02 o 
   5  11   5        0.07        0.77      4.37 o 
   0   0   6        0.06        0.26      0.90 o 
   1   0   6      446.45      416.83      4.75 o 
   2   0   6     7233.23     7283.90     72.04 o 
   3   0   6      613.24      622.64      7.13 o 
   4   0   6      243.69      247.55      4.32 o 
   5   0   6       27.82       24.94      2.00 o 
   6   0   6       37.48       22.06      1.76 o 
   7   0   6       89.74       83.87      2.54 o 
   8   0   6       19.94       18.32      1.93 o 
   9   0   6      286.82      273.02      5.36 o 
  10   0   6     3779.75     3995.93     37.76 o 
  11   0   6     3356.71     3473.69     33.71 o 
  12   0   6      266.43      234.36      6.59 o 
  13   0   6        2.05       -4.43      2.95 o 
  14   0   6       89.59       95.73      5.15 o 
  15   0   6        2.51       -4.42      6.31 o 
   1   1   6       68.42       60.26      1.11 o 
   2   1   6     2614.99     2759.46     17.75 o 
   3   1   6     1121.83     1080.60      8.04 o 
   4   1   6     2371.02     2283.67     16.35 o 
   5   1   6     1550.51     1487.61     10.73 o 
   6   1   6     1566.25     1624.45     11.48 o 
   7   1   6      278.12      287.16      3.73 o 
   8   1   6       27.86       16.21      1.61 o 
   9   1   6        0.52        1.50      1.65 o 
  10   1   6     1203.78     1218.47     10.31 o 
  11   1   6      131.09      136.62      3.89 o 
  12   1   6       22.30       25.05      2.70 o 
  13   1   6       21.95       10.53      2.92 o 
  14   1   6        0.62       -2.38      3.82 o 
  15   1   6      112.44      127.16      5.28 o 
   0   2   6     3751.33     3714.96     31.68 o 
   1   2   6      906.56      844.93      6.25 o 
   2   2   6      267.28      282.65      3.01 o 
   3   2   6      958.70      882.36      7.26 o 
   4   2   6      262.96      216.01      2.65 o 
   5   2   6      561.91      626.63      5.98 o 
   6   2   6      696.42      678.15      6.15 o 
   7   2   6      351.65      309.51      3.96 o 
   8   2   6      616.10      612.41      6.18 o 
   9   2   6       15.70       12.53      1.89 o 
  10   2   6       50.54       38.59      2.52 o 
  11   2   6       94.12       86.41      3.22 o 
  12   2   6       34.50       33.00      2.97 o 
  13   2   6       87.89       88.32      4.03 o 
  14   2   6       48.75       40.04      3.82 o 
  15   2   6       20.30       16.92      4.55 o 
   1   3   6     2538.60     2684.13     17.77 o 
   2   3   6      178.74      174.41      2.19 o 
   3   3   6     3119.86     3179.74     22.71 o 
   4   3   6     7746.79     8445.60     55.36 o 
   5   3   6      174.81      188.47      2.49 o 
   6   3   6       64.41       52.16      1.88 o 
   7   3   6       62.42       69.64      2.28 o 
   8   3   6       17.33       17.00      1.78 o 
   9   3   6       23.65       19.62      2.09 o 
  10   3   6       72.34       64.56      2.81 o 
  11   3   6       62.15       57.84      3.03 o 
  12   3   6       73.43       62.02      3.70 o 
  13   3   6        1.59       -4.24      3.39 o 
  14   3   6        1.31       -5.71      3.81 o 
  15   3   6        7.62        8.19      5.33 o 
   0   4   6      263.56      275.74      3.86 o 
   1   4   6       22.85       16.33      0.96 o 
   2   4   6     1496.52     1633.63     11.12 o 
   3   4   6     1543.27     1560.94     11.02 o 
   4   4   6       49.62       34.82      1.43 o 
   5   4   6      272.69      268.90      3.33 o 
   6   4   6      122.12      118.21      2.38 o 
   7   4   6       23.92       18.97      1.68 o 
   8   4   6        5.55        0.81      1.72 o 
   9   4   6      147.70      142.25      3.95 o 
  10   4   6       13.75       11.58      2.35 o 
  11   4   6        5.56        0.87      2.60 o 
  12   4   6       20.16       19.64      3.23 o 
  13   4   6       30.72       26.85      4.25 o 
  14   4   6       20.74       13.51      4.33 o 
   1   5   6        0.31       -1.25      0.83 o 
   2   5   6      278.64      294.44      3.17 o 
   3   5   6      493.10      544.98      4.74 o 
   4   5   6      184.43      210.30      2.82 o 
   5   5   6       12.28       11.80      1.22 o 
   6   5   6      170.11      166.04      2.77 o 
   7   5   6       83.91       90.33      2.35 o 
   8   5   6      388.10      378.46      4.93 o 
   9   5   6        6.27        2.42      2.09 o 
  10   5   6       42.94       38.63      2.71 o 
  11   5   6       13.98        6.63      2.76 o 
  12   5   6        6.23        6.71      3.16 o 
  13   5   6        0.03        0.05      3.84 o 
  14   5   6        0.00       -7.31      4.88 o 
   0   6   6       78.07       99.70      3.01 o 
   1   6   6       64.48       53.89      1.50 o 
   2   6   6      270.45      260.72      3.20 o 
   3   6   6        5.19        3.63      1.14 o 
   4   6   6      210.47      188.23      3.04 o 
   5   6   6      222.61      214.81      3.07 o 
   6   6   6        6.24       -0.65      1.31 o 
   7   6   6      125.28      125.89      2.89 o 
   8   6   6       32.35       27.50      2.55 o 
   9   6   6      130.74      142.06      3.65 o 
  10   6   6        0.58        2.20      2.59 o 
  11   6   6       25.89       20.15      3.05 o 
  12   6   6      175.39      171.05      6.32 o 
  13   6   6       15.99       12.29      4.21 o 
   1   7   6       11.16        9.65      1.28 o 
   2   7   6       20.29       22.59      1.44 o 
   3   7   6        2.86       -0.01      1.27 o 
   4   7   6        0.03       -1.97      1.31 o 
   5   7   6       73.77       71.68      2.24 o 
   6   7   6        0.00       -2.75      1.83 o 
   7   7   6      120.75      112.79      3.39 o 
   8   7   6       19.25       14.44      1.79 o 
   9   7   6        9.01        6.74      1.84 o 
  10   7   6       93.53       77.74      3.37 o 
  11   7   6        1.73        3.69      5.31 o 
  12   7   6        7.00        6.57      4.01 o 
   0   8   6       47.47       52.07      3.81 o 
   1   8   6       85.80       91.73      2.54 o 
   2   8   6       31.09       31.65      1.70 o 
   3   8   6        0.04        2.44      1.47 o 
   4   8   6        0.37       -2.36      1.57 o 
   5   8   6      116.02      114.82      3.11 o 
   6   8   6     1020.65     1076.62      8.94 o 
   7   8   6      177.69      188.91      4.40 o 
   8   8   6       52.40       47.87      2.85 o 
   9   8   6       20.07       17.98      2.80 o 
  10   8   6       31.84       38.06      3.66 o 
  11   8   6        2.67        4.65      4.09 o 
   1   9   6       13.55       18.17      2.02 o 
   2   9   6       70.09       56.50      2.91 o 
   3   9   6       26.39       19.42      2.76 o 
   4   9   6        9.03        9.09      2.57 o 
   5   9   6       80.34       91.32      5.12 o 
   6   9   6        6.51       13.35      2.48 o 
   7   9   6        1.36        5.18      2.85 o 
   8   9   6        9.93        3.64      3.69 o 
   9   9   6        0.03       -3.92      3.95 o 
   0  10   6      256.38      278.30     12.74 o 
   1  10   6       62.79       66.45      3.65 o 
   2  10   6       26.29       32.88      5.33 o 
   3  10   6        0.01       -1.75      4.22 o 
   4  10   6        1.37        1.90      3.24 o 
   5  10   6        1.97       -2.62      4.31 o 
   6  10   6        0.04       -0.68      5.27 o 
   7  10   6        9.29       10.46      5.78 o 
   8  10   6       47.65       62.65      9.00 o 
   1  11   6       20.32       32.98      7.18 o 
   2  11   6       18.46       19.63      8.27 o 
   3  11   6        7.13        5.09      4.89 o 
   4  11   6       12.70       18.06      5.45 o 
   5  11   6       16.67       17.04      3.73 o 
   1   1   7      994.96      958.25      6.81 o 
   2   1   7       69.25       64.11      1.37 o 
   3   1   7     1872.57     1986.61     13.61 o 
   4   1   7     4733.91     5030.98     33.58 o 
   5   1   7       13.68        7.21      0.87 o 
   6   1   7        9.16        3.21      1.19 o 
   7   1   7       42.24       36.88      1.60 o 
   8   1   7       75.06       65.51      2.17 o 
   9   1   7        6.69        7.63      1.86 o 
  10   1   7       39.59       43.72      2.45 o 
  11   1   7      785.09      824.05      8.31 o 
  12   1   7        1.77        6.18      2.56 o 
  13   1   7       16.13        7.60      2.93 o 
  14   1   7       24.25       25.97      3.52 o 
  15   1   7        2.51        1.41      4.42 o 
   0   2   7      670.64      626.55      6.55 o 
   1   2   7      289.10      307.11      2.92 o 
   2   2   7      142.36      142.44      1.92 o 
   3   2   7      949.68     1008.19      7.75 o 
   4   2   7       15.39       23.55      1.19 o 
   5   2   7     2039.64     2236.41     16.95 o 
   6   2   7      385.10      368.99      4.11 o 
   7   2   7      147.86      146.61      2.90 o 
   8   2   7       10.31        8.50      1.72 o 
   9   2   7      368.20      374.11      5.23 o 
  10   2   7      345.61      338.74      5.22 o 
  11   2   7       51.89       53.56      2.92 o 
  12   2   7        9.23        5.02      2.85 o 
  13   2   7        4.54       -0.92      3.17 o 
  14   2   7       17.19       15.04      3.81 o 
  15   2   7       34.46       46.56      5.79 o 
   1   3   7     1007.89     1002.43      7.26 o 
   2   3   7       17.95       15.85      1.01 o 
   3   3   7     3095.25     3378.01     23.73 o 
   4   3   7     5070.80     5123.49     35.31 o 
   5   3   7      452.69      446.99      4.49 o 
   6   3   7      609.22      623.79      5.94 o 
   7   3   7       43.65       51.86      2.07 o 
   8   3   7      100.43       97.84      2.97 o 
   9   3   7      280.30      267.45      4.52 o 
  10   3   7       20.27       22.01      2.43 o 
  11   3   7       66.16       61.88      3.11 o 
  12   3   7        0.15       -4.23      2.82 o 
  13   3   7        1.59       -4.40      3.44 o 
  14   3   7        0.88       -5.99      4.14 o 
   0   4   7      210.31      179.11      3.43 o 
   1   4   7      354.67      344.42      3.35 o 
   2   4   7     3461.35     3793.86     24.32 o 
   3   4   7     1567.00     1552.35     10.82 o 
   4   4   7     1105.93     1112.69      8.68 o 
   5   4   7       17.77       18.97      1.34 o 
   6   4   7      414.59      406.22      4.14 o 
   7   4   7      259.13      253.15      3.84 o 
   8   4   7      333.13      315.83      4.50 o 
   9   4   7        0.31        1.96      2.24 o 
  10   4   7        4.75        0.85      2.35 o 
  11   4   7       38.36       33.92      2.95 o 
  12   4   7       44.07       44.70      3.50 o 
  13   4   7        0.53       -4.91      3.78 o 
  14   4   7       11.10        7.51      4.46 o 
   1   5   7      497.34      563.20      4.99 o 
   2   5   7       11.67        7.33      1.00 o 
   3   5   7      159.84      173.40      2.55 o 
   4   5   7      341.38      327.04      3.53 o 
   5   5   7      155.00      147.09      2.63 o 
   6   5   7        1.31        0.37      1.26 o 
   7   5   7       14.18       19.96      1.58 o 
   8   5   7      501.20      519.43      5.88 o 
   9   5   7      350.47      367.69      5.30 o 
  10   5   7      177.30      181.53      4.90 o 
  11   5   7        0.12        0.47      2.79 o 
  12   5   7       27.83       28.58      3.56 o 
  13   5   7       12.12       18.09      4.03 o 
   0   6   7      146.11      141.08      3.40 o 
   1   6   7      134.48      137.99      2.34 o 
   2   6   7      129.95      138.02      2.32 o 
   3   6   7       35.04       31.24      1.36 o 
   4   6   7      289.53      280.75      3.27 o 
   5   6   7      104.84       92.17      2.50 o 
   6   6   7      431.11      390.62      4.28 o 
   7   6   7      246.61      203.89      3.39 o 
   8   6   7        0.35        3.69      1.71 o 
   9   6   7      351.24      340.95      5.22 o 
  10   6   7       10.52       10.84      2.65 o 
  11   6   7      175.50      201.24      5.61 o 
  12   6   7       14.10       23.47      3.72 o 
  13   6   7        4.13        5.96      4.42 o 
   1   7   7      151.33      141.12      2.78 o 
   2   7   7      231.54      235.60      3.34 o 
   3   7   7        4.81        1.76      1.48 o 
   4   7   7       79.89       78.88      2.64 o 
   5   7   7      402.59      396.37      5.55 o 
   6   7   7       94.29      109.74      3.22 o 
   7   7   7        4.69        7.73      2.42 o 
   8   7   7      149.39      128.57      3.02 o 
   9   7   7        3.86        4.92      2.14 o 
  10   7   7       89.84      115.71      4.27 o 
  11   7   7       26.95       27.13      3.32 o 
  12   7   7       20.72       24.86      4.63 o 
   0   8   7      239.84      249.09      5.48 o 
   1   8   7        2.33       -0.26      1.53 o 
   2   8   7      103.54      104.90      2.76 o 
   3   8   7       26.29       20.17      1.74 o 
   4   8   7      168.92      164.33      3.89 o 
   5   8   7        0.89        6.78      2.08 o 
   6   8   7      169.75      181.25      4.96 o 
   7   8   7       12.33        9.71      2.09 o 
   8   8   7       28.33       22.88      2.72 o 
   9   8   7       55.98       61.79      3.39 o 
  10   8   7        5.89        1.95      4.05 o 
  11   8   7        1.41        6.59      2.79 o 
   1   9   7        1.37        2.33      2.01 o 
   2   9   7       19.13       22.33      2.25 o 
   3   9   7        1.88        0.58      2.24 o 
   4   9   7        0.27        2.50      2.59 o 
   5   9   7      132.04      125.50      4.93 o 
   6   9   7       38.16       37.04      2.69 o 
   7   9   7       10.43       11.87      4.29 o 
   8   9   7       17.10       15.26      2.93 o 
   9   9   7        1.98        0.74      3.02 o 
   0  10   7        0.01        5.83      5.68 o 
   1  10   7      201.30      215.65      9.32 o 
   2  10   7        0.95        6.56      3.81 o 
   3  10   7        1.17        4.54      3.97 o 
   4  10   7        5.19        9.73      3.27 o 
   5  10   7       26.77       23.58      3.91 o 
   6  10   7       15.28        8.86      4.26 o 
   7  10   7        2.32        6.44      5.15 o 
   1  11   7       12.33       21.63      5.57 o 
   2  11   7        4.77        5.62      4.47 o 
   3  11   7       52.86       67.81      8.92 o 
   4  11   7        2.40        8.50      5.54 o 
   0   0   8      432.53      431.82      7.39 o 
   1   0   8        2.93        0.79      0.92 o 
   2   0   8     1840.89     1731.38     16.55 o 
   3   0   8       38.41       37.83      1.85 o 
   4   0   8     4410.68     4838.38     52.50 o 
   5   0   8      175.28      190.26      4.05 o 
   6   0   8       35.03       51.99      2.31 o 
   7   0   8      305.81      314.16      4.84 o 
   8   0   8     2595.39     2522.33     23.44 o 
   9   0   8      228.70      223.56      4.72 o 
  10   0   8      289.44      284.95      5.29 o 
  11   0   8       43.16       49.83      3.21 o 
  12   0   8      167.45      168.61      7.90 o 
  13   0   8       74.08       80.83      5.72 o 
  14   0   8      131.72      140.17      7.65 o 
  15   0   8        0.71       -0.17      7.25 o 
   1   1   8       65.61       70.16      1.39 o 
   2   1   8      533.21      523.48      4.24 o 
   3   1   8      792.37      853.04      6.80 o 
   4   1   8       86.68      106.69      2.01 o 
   5   1   8     1723.86     1723.88     13.52 o 
   6   1   8       55.68       37.40      1.28 o 
   7   1   8        9.96       10.46      1.43 o 
   8   1   8      313.25      280.49      3.97 o 
   9   1   8     1205.04     1223.48     10.17 o 
  10   1   8       40.33       55.31      2.58 o 
  11   1   8       47.49       52.92      2.68 o 
  12   1   8       11.27       12.13      2.48 o 
  13   1   8        5.56        3.06      2.70 o 
  14   1   8       37.42       36.80      3.39 o 
  15   1   8       16.21       20.24      4.89 o 
   0   2   8     7083.89     7376.70     62.04 o 
   1   2   8        0.12       -1.12      0.75 o 
   2   2   8      834.04      835.08      6.32 o 
   3   2   8        0.30       -1.40      0.94 o 
   4   2   8       29.30       20.86      1.26 o 
   5   2   8        0.01       -0.68      0.89 o 
   6   2   8       13.23       18.51      1.56 o 
   7   2   8      217.82      219.64      3.51 o 
   8   2   8       67.13       73.79      2.56 o 
   9   2   8      657.76      649.96      6.90 o 
  10   2   8      111.50      107.11      3.36 o 
  11   2   8      329.16      329.23      5.30 o 
  12   2   8        7.96       12.98      2.76 o 
  13   2   8       73.06       77.39      3.68 o 
  14   2   8        0.14        3.84      3.52 o 
   1   3   8        2.73        2.50      0.83 o 
   2   3   8       18.12        5.16      1.06 o 
   3   3   8       58.94       57.77      1.84 o 
   4   3   8      974.13      991.67      7.98 o 
   5   3   8      597.91      558.47      5.35 o 
   6   3   8     1216.09     1235.00     10.26 o 
   7   3   8       22.27       16.62      1.69 o 
   8   3   8       42.94       45.80      2.20 o 
   9   3   8        4.76        0.86      2.04 o 
  10   3   8       95.73       98.06      3.33 o 
  11   3   8      105.29      105.66      3.93 o 
  12   3   8       42.65       35.52      3.34 o 
  13   3   8        9.33        1.65      3.51 o 
  14   3   8        9.39        5.94      4.30 o 
   0   4   8     1066.76     1133.42     12.38 o 
   1   4   8      317.32      341.84      3.56 o 
   2   4   8      264.53      258.23      3.00 o 
   3   4   8      611.51      595.11      5.13 o 
   4   4   8      177.34      149.57      2.77 o 
   5   4   8      357.41      339.00      3.99 o 
   6   4   8      497.04      495.14      4.70 o 
   7   4   8       84.49       77.91      2.56 o 
   8   4   8      127.90      136.12      3.47 o 
   9   4   8       62.70       55.23      2.68 o 
  10   4   8       17.77       15.08      2.58 o 
  11   4   8        6.09        2.70      2.81 o 
  12   4   8        5.55        3.13      3.20 o 
  13   4   8        7.32        5.37      3.96 o 
  14   4   8       33.31       36.81      5.31 o 
   1   5   8      575.62      580.14      5.10 o 
   2   5   8       15.45        8.08      1.16 o 
   3   5   8      612.53      575.90      5.41 o 
   4   5   8       37.70       31.03      1.49 o 
   5   5   8       79.08       78.71      2.49 o 
   6   5   8       62.39       49.26      1.84 o 
   7   5   8      118.14      101.09      2.12 o 
   8   5   8       17.44       13.86      2.17 o 
   9   5   8      212.03      216.95      4.72 o 
  10   5   8        4.68        9.88      2.67 o 
  11   5   8        2.40        4.02      2.97 o 
  12   5   8       10.94        9.50      3.56 o 
  13   5   8        1.76       -0.26      4.03 o 
   0   6   8      251.35      248.58      4.63 o 
   1   6   8      193.09      207.10      3.21 o 
   2   6   8      100.06       91.94      2.31 o 
   3   6   8       32.91       21.17      1.30 o 
   4   6   8       77.31       68.93      2.02 o 
   5   6   8      174.52      156.84      2.87 o 
   6   6   8       96.77       89.90      2.47 o 
   7   6   8       30.94       28.30      1.75 o 
   8   6   8       93.75       96.86      3.25 o 
   9   6   8       78.24       69.37      3.00 o 
  10   6   8       37.79       32.15      2.98 o 
  11   6   8      121.45      121.44      5.04 o 
  12   6   8        0.58        2.40      3.85 o 
   1   7   8       14.60        9.67      1.30 o 
   2   7   8       11.54       10.12      1.50 o 
   3   7   8        1.41        2.28      1.52 o 
   4   7   8      300.66      298.08      4.15 o 
   5   7   8      219.49      230.83      4.14 o 
   6   7   8      216.69      220.66      3.82 o 
   7   7   8       41.32       37.48      2.18 o 
   8   7   8       29.25       23.17      1.93 o 
   9   7   8        0.66       -3.62      2.42 o 
  10   7   8       67.15       61.65      3.47 o 
  11   7   8       11.93       16.11      3.49 o 
  12   7   8        0.05       -2.10      4.16 o 
   0   8   8       22.83       20.83      2.95 o 
   1   8   8       19.97       22.46      1.73 o 
   2   8   8       48.35       48.62      2.05 o 
   3   8   8       83.49       87.59      2.64 o 
   4   8   8       27.87       27.75      1.95 o 
   5   8   8       38.22       45.70      2.29 o 
   6   8   8      303.63      311.66      4.68 o 
   7   8   8       35.57       34.87      2.52 o 
   8   8   8       80.56       70.24      3.36 o 
   9   8   8        0.31        0.99      3.06 o 
  10   8   8       15.92        9.54      3.40 o 
   1   9   8        2.44        3.52      2.22 o 
   2   9   8        7.22        4.55      2.15 o 
   3   9   8       68.98       71.18      2.45 o 
   4   9   8       29.34       29.92      1.99 o 
   5   9   8       35.52       33.80      2.16 o 
   6   9   8       28.88       33.94      2.42 o 
   7   9   8       11.33       10.84      2.49 o 
   8   9   8       17.28       14.84      3.23 o 
   9   9   8        3.94        0.10      3.33 o 
   0  10   8       20.34       25.16      3.45 o 
   1  10   8       18.90       17.40      2.83 o 
   2  10   8       78.07       83.29      5.06 o 
   3  10   8        0.01        4.99      4.22 o 
   4  10   8        6.05       -0.99      3.60 o 
   5  10   8       13.33       14.02      4.14 o 
   6  10   8        0.06       -2.32      4.43 o 
   7  10   8       52.89       79.80      7.19 o 
   1  11   8        0.08        1.06      3.93 o 
   2  11   8       49.53       60.46      5.62 o 
   3  11   8        5.81       22.44      4.83 o 
   1   1   9     2742.17     2889.79     17.99 o 
   2   1   9      450.66      484.72      4.16 o 
   3   1   9     2154.42     2403.35     16.06 o 
   4   1   9       80.44       73.82      1.88 o 
   5   1   9       28.35       26.20      1.40 o 
   6   1   9       49.43       46.86      1.70 o 
   7   1   9       60.36       54.95      2.09 o 
   8   1   9      842.31      816.51      7.50 o 
   9   1   9     1057.45     1045.20      8.96 o 
  10   1   9      229.57      212.53      4.22 o 
  11   1   9       61.47       66.99      2.95 o 
  12   1   9      134.23      137.66      3.87 o 
  13   1   9        9.68       11.44      2.81 o 
  14   1   9       16.93       18.89      3.16 o 
   0   2   9        1.80        2.71      1.22 o 
   1   2   9        0.03       -1.11      0.86 o 
   2   2   9      824.06      858.19      6.46 o 
   3   2   9      418.88      494.02      4.56 o 
   4   2   9     1360.92     1409.37     11.01 o 
   5   2   9      413.84      400.50      4.50 o 
   6   2   9      485.67      487.94      5.27 o 
   7   2   9        2.77        1.29      1.59 o 
   8   2   9       92.88       98.15      3.01 o 
   9   2   9      663.73      662.55      6.77 o 
  10   2   9        9.28       10.47      2.26 o 
  11   2   9      373.47      361.02      5.63 o 
  12   2   9       25.83       24.93      2.99 o 
  13   2   9       57.09       59.60      3.70 o 
  14   2   9       43.52       57.42      4.23 o 
   1   3   9     1159.37     1118.14      8.03 o 
   2   3   9        5.93       -1.48      0.99 o 
   3   3   9       32.28       23.47      1.30 o 
   4   3   9     2311.77     2355.31     16.84 o 
   5   3   9     1635.61     1586.15     12.44 o 
   6   3   9        6.50        9.53      1.60 o 
   7   3   9        0.05       -0.82      1.73 o 
   8   3   9        9.09        3.08      1.86 o 
   9   3   9       28.07       23.73      2.31 o 
  10   3   9       26.79       31.92      2.60 o 
  11   3   9      183.23      187.56      4.79 o 
  12   3   9       35.34       38.53      3.30 o 
  13   3   9       13.63       14.35      3.88 o 
  14   3   9       10.74        6.50      4.48 o 
   0   4   9        1.32        0.68      1.36 o 
   1   4   9      218.73      191.36      2.81 o 
   2   4   9       15.85        7.14      1.20 o 
   3   4   9       69.04       79.55      2.04 o 
   4   4   9      690.41      707.02      6.15 o 
   5   4   9      249.73      266.56      3.56 o 
   6   4   9      929.39      912.25      7.32 o 
   7   4   9       42.36       40.55      2.17 o 
   8   4   9      182.93      187.23      3.93 o 
   9   4   9      103.28      104.65      3.41 o 
  10   4   9      545.05      558.67      6.75 o 
  11   4   9        2.76        7.02      2.99 o 
  12   4   9       23.63       15.44      3.44 o 
  13   4   9       44.95       47.93      4.23 o 
   1   5   9        3.96        2.14      1.14 o 
   2   5   9       57.33       58.21      1.85 o 
   3   5   9        1.31        0.42      1.19 o 
   4   5   9       76.01       75.98      2.49 o 
   5   5   9      381.86      357.83      4.38 o 
   6   5   9      152.13      124.59      3.07 o 
   7   5   9      196.35      176.82      4.55 o 
   8   5   9        3.54       -1.38      2.19 o 
   9   5   9      155.80      169.32      4.37 o 
  10   5   9      109.29      105.47      3.82 o 
  11   5   9       11.85       11.31      3.30 o 
  12   5   9        0.06        0.10      3.66 o 
  13   5   9       20.05       29.64      4.48 o 
   0   6   9       38.54       35.64      2.52 o 
   1   6   9      666.99      669.44      6.08 o 
   2   6   9       27.09       21.99      1.50 o 
   3   6   9       62.27       67.15      2.12 o 
   4   6   9       31.11       32.83      1.68 o 
   5   6   9      117.43      122.76      2.86 o 
   6   6   9        4.38        4.89      1.69 o 
   7   6   9       78.89       72.69      2.40 o 
   8   6   9        4.22        2.15      2.22 o 
   9   6   9       31.79       32.67      2.74 o 
  10   6   9       79.06       81.69      3.55 o 
  11   6   9        4.23       -1.39      4.03 o 
  12   6   9        3.06       -1.08      4.04 o 
   1   7   9       25.13       23.34      1.64 o 
   2   7   9       40.90       38.06      1.70 o 
   3   7   9       86.10       79.10      2.77 o 
   4   7   9     1506.91     1531.89     11.17 o 
   5   7   9       26.18       31.81      1.77 o 
   6   7   9        6.95        4.74      2.14 o 
   7   7   9       61.36       61.62      2.68 o 
   8   7   9       10.12        5.34      2.17 o 
   9   7   9        8.99        9.04      2.62 o 
  10   7   9        2.05        4.90      3.34 o 
  11   7   9        0.45        8.00      3.54 o 
   0   8   9      158.88      138.83      4.14 o 
   1   8   9       90.25       69.53      2.52 o 
   2   8   9       59.36       53.49      2.25 o 
   3   8   9      281.89      282.75      4.31 o 
   4   8   9        5.27        2.68      1.92 o 
   5   8   9        4.05        4.87      2.05 o 
   6   8   9        6.24       11.14      2.25 o 
   7   8   9        0.27       -2.32      2.57 o 
   8   8   9       89.41       83.39      3.82 o 
   9   8   9        1.21        0.43      2.73 o 
  10   8   9        1.90        2.02      2.45 o 
   1   9   9      104.27      104.37      3.71 o 
   2   9   9       41.64       56.81      2.62 o 
   3   9   9       31.20       33.65      2.81 o 
   4   9   9        0.05       -1.61      2.15 o 
   5   9   9        0.02        2.21      2.43 o 
   6   9   9       40.32       31.77      2.73 o 
   7   9   9       13.99       12.93      2.84 o 
   8   9   9        9.35        4.78      3.05 o 
   0  10   9       16.05       15.75      5.79 o 
   1  10   9        0.15        4.36      3.04 o 
   2  10   9        7.94        8.62      2.56 o 
   3  10   9        0.08        7.51      2.96 o 
   4  10   9       14.21        3.08      4.63 o 
   5  10   9        7.23        0.03      4.13 o 
   6  10   9        0.71        1.23      4.13 o 
   1  11   9       14.82       21.65      4.12 o 
   2  11   9       35.08       55.26      5.08 o 
   0   0  10        1.63       -0.32      1.53 o 
   1   0  10     1191.24     1239.32     12.09 o 
   2   0  10     8254.19     8871.42     74.64 o 
   3   0  10     2305.46     2503.91     22.61 o 
   4   0  10       33.35       47.09      2.23 o 
   5   0  10      151.03      156.16      3.87 o 
   6   0  10       13.14       18.55      2.06 o 
   7   0  10      775.66      792.85      9.82 o 
   8   0  10      364.03      342.73      5.66 o 
   9   0  10      218.35      205.68      5.86 o 
  10   0  10       85.42       90.24      3.54 o 
  11   0  10       15.52        4.83      4.06 o 
  12   0  10       26.43       30.14      6.45 o 
  13   0  10      128.99      139.63      7.14 o 
  14   0  10       12.11        4.45      7.28 o 
   1   1  10        2.36        1.73      0.90 o 
   2   1  10     1389.68     1482.83     10.01 o 
   3   1  10      885.04      911.09      6.91 o 
   4   1  10        2.15        0.20      0.99 o 
   5   1  10       61.92       59.37      2.18 o 
   6   1  10      632.02      639.12      6.43 o 
   7   1  10      112.85      118.28      2.44 o 
   8   1  10     1053.31     1068.30      9.18 o 
   9   1  10        4.82       10.08      2.00 o 
  10   1  10       77.42       66.17      2.88 o 
  11   1  10       15.67       16.51      2.33 o 
  12   1  10       68.79       73.63      3.35 o 
  13   1  10       27.36       32.78      2.87 o 
  14   1  10        8.48        7.14      3.64 o 
   0   2  10     1573.73     1531.35     14.53 o 
   1   2  10      584.80      578.15      4.87 o 
   2   2  10      177.55      158.90      2.35 o 
   3   2  10     1011.07     1016.83      7.80 o 
   4   2  10      487.44      522.15      5.12 o 
   5   2  10      519.72      556.73      5.59 o 
   6   2  10       95.05       92.70      2.45 o 
   7   2  10      478.56      466.88      5.53 o 
   8   2  10      280.70      268.28      4.31 o 
   9   2  10     1291.00     1308.92     10.75 o 
  10   2  10       86.09       89.32      3.33 o 
  11   2  10       83.18      102.75      3.75 o 
  12   2  10      340.46      363.05      6.38 o 
  13   2  10        0.54        1.07      3.41 o 
  14   2  10        7.95        2.71      4.57 o 
   1   3  10       71.61       80.24      1.93 o 
   2   3  10      143.22      142.06      2.36 o 
   3   3  10        8.85       11.54      1.19 o 
   4   3  10       58.34       70.92      2.07 o 
   5   3  10      174.04      195.79      3.10 o 
   6   3  10       47.81       49.63      2.15 o 
   7   3  10        2.04        2.23      1.81 o 
   8   3  10        1.32       -1.31      2.05 o 
   9   3  10       93.49       90.12      3.15 o 
  10   3  10      168.03      185.10      4.57 o 
  11   3  10       12.03       12.72      2.85 o 
  12   3  10        0.95        0.07      3.13 o 
  13   3  10       24.77       36.05      4.07 o 
  14   3  10        1.59       -1.58      5.15 o 
   0   4  10      675.34      657.33      7.94 o 
   1   4  10        0.00       -0.27      1.10 o 
   2   4  10      175.93      191.80      2.96 o 
   3   4  10       67.66       58.01      1.90 o 
   4   4  10       15.41       15.57      1.47 o 
   5   4  10      322.67      324.27      4.10 o 
   6   4  10     1279.53     1259.76      9.84 o 
   7   4  10      215.79      206.23      4.17 o 
   8   4  10      179.75      169.64      4.06 o 
   9   4  10       73.54       77.28      3.32 o 
  10   4  10       28.61       33.31      3.00 o 
  11   4  10      132.78      122.65      5.16 o 
  12   4  10       14.42       19.43      3.89 o 
  13   4  10        0.92       -2.15      4.15 o 
   1   5  10       56.11       46.32      1.69 o 
   2   5  10      745.21      738.60      6.47 o 
   3   5  10       34.66       35.37      1.64 o 
   4   5  10       18.59       15.86      1.59 o 
   5   5  10     1147.94     1108.07      8.81 o 
   6   5  10      117.81      107.46      2.85 o 
   7   5  10       15.47       11.32      2.10 o 
   8   5  10      120.15      105.87      3.35 o 
   9   5  10       87.37       87.26      3.30 o 
  10   5  10        0.28        1.15      2.90 o 
  11   5  10        2.91       -0.61      3.39 o 
  12   5  10       12.75       14.15      3.95 o 
  13   5  10       51.61       46.18      5.39 o 
   0   6  10       74.54       71.91      3.53 o 
   1   6  10      475.91      510.69      5.26 o 
   2   6  10        1.20       -2.19      1.46 o 
   3   6  10       23.39       21.66      1.67 o 
   4   6  10      888.26      916.02      7.86 o 
   5   6  10      352.74      360.64      4.50 o 
   6   6  10      191.30      185.98      3.54 o 
   7   6  10        1.86       -0.94      1.61 o 
   8   6  10      513.01      500.19      6.33 o 
   9   6  10       26.71       27.53      2.89 o 
  10   6  10        3.27       -3.58      3.07 o 
  11   6  10       12.24        9.41      3.58 o 
  12   6  10        1.97        0.44      4.46 o 
   1   7  10        0.06       -2.33      1.55 o 
   2   7  10      135.15      133.15      3.13 o 
   3   7  10      134.16      136.60      3.14 o 
   4   7  10      199.82      193.24      3.37 o 
   5   7  10       36.91       32.48      1.85 o 
   6   7  10        5.43        1.59      1.74 o 
   7   7  10        2.92        0.33      1.81 o 
   8   7  10       41.27       32.84      2.88 o 
   9   7  10       34.40       24.81      2.94 o 
  10   7  10        5.78        6.63      3.23 o 
  11   7  10        3.48        5.54      5.43 o 
   0   8  10       59.82       65.63      4.35 o 
   1   8  10       49.50       43.08      2.03 o 
   2   8  10        0.78        0.35      1.88 o 
   3   8  10      126.54      104.86      3.31 o 
   4   8  10       17.86       13.99      2.28 o 
   5   8  10        1.67        1.64      2.64 o 
   6   8  10      286.02      295.75      5.87 o 
   7   8  10        0.67        1.29      2.72 o 
   8   8  10        0.83       -0.53      2.88 o 
   9   8  10       21.42       22.83      2.45 o 
  10   8  10        4.86        5.37      2.94 o 
   1   9  10       31.59       35.51      3.72 o 
   2   9  10        0.02       -0.61      3.07 o 
   3   9  10       10.23        8.67      2.27 o 
   4   9  10        4.69        4.56      3.26 o 
   5   9  10        4.28        3.22      2.77 o 
   6   9  10       36.48       35.63      3.01 o 
   7   9  10        4.00        5.06      3.08 o 
   8   9  10        8.20        9.68      3.55 o 
   0  10  10       69.49       76.42      6.13 o 
   1  10  10        7.71       10.11      3.23 o 
   2  10  10        1.09       -0.09      2.87 o 
   3  10  10        5.97        8.79      3.41 o 
   4  10  10       34.48       49.50      2.93 o 
   5  10  10        0.73       -3.50      2.33 o 
   6  10  10        8.80       12.41      2.39 o 
   1   1  11      109.17       97.13      2.02 o 
   2   1  11      305.51      314.53      3.33 o 
   3   1  11      484.42      477.40      4.34 o 
   4   1  11       16.07       12.91      1.34 o 
   5   1  11      523.01      553.53      5.52 o 
   6   1  11        0.37        1.09      1.43 o 
   7   1  11      106.34      105.19      3.04 o 
   8   1  11       27.87       17.91      1.97 o 
   9   1  11      198.54      205.79      4.14 o 
  10   1  11       80.17       74.43      3.02 o 
  11   1  11        0.05       -2.87      2.29 o 
  12   1  11        0.12        2.38      2.43 o 
  13   1  11        3.78        1.23      2.59 o 
  14   1  11        0.15        5.28      5.79 o 
   0   2  11        4.79        8.41      1.52 o 
   1   2  11      123.84      132.61      2.25 o 
   2   2  11        5.58        2.60      1.05 o 
   3   2  11      181.85      175.28      2.74 o 
   4   2  11       65.76       55.47      1.86 o 
   5   2  11       77.82       80.26      2.22 o 
   6   2  11        6.82       11.37      1.80 o 
   7   2  11      238.54      237.11      4.09 o 
   8   2  11      351.46      355.89      4.96 o 
   9   2  11       61.73       75.15      2.95 o 
  10   2  11       63.57       66.78      2.99 o 
  11   2  11       16.45       16.59      2.88 o 
  12   2  11       20.84       20.08      3.17 o 
  13   2  11        2.06        0.43      3.49 o 
  14   2  11       31.53       24.17      5.15 o 
   1   3  11       24.10       24.65      1.32 o 
   2   3  11       86.96       69.41      1.91 o 
   3   3  11       57.47       57.20      1.83 o 
   4   3  11      113.47       97.99      2.42 o 
   5   3  11        4.61        2.11      1.50 o 
   6   3  11       10.65        5.57      1.40 o 
   7   3  11      800.88      829.26      7.82 o 
   8   3  11      291.47      280.02      4.64 o 
   9   3  11      321.66      310.44      5.23 o 
  10   3  11       14.04       18.41      2.75 o 
  11   3  11       20.74       24.24      3.10 o 
  12   3  11        3.66        0.23      3.46 o 
  13   3  11        0.16        2.24      3.95 o 
   0   4  11        0.25        2.81      1.75 o 
   1   4  11        6.60        5.95      1.30 o 
   2   4  11      152.66      136.83      2.66 o 
   3   4  11        0.52       -1.27      1.35 o 
   4   4  11        3.42        2.06      1.44 o 
   5   4  11       72.25       70.20      2.35 o 
   6   4  11      106.81       98.44      3.27 o 
   7   4  11      756.07      773.95      8.05 o 
   8   4  11      312.47      297.86      5.18 o 
   9   4  11      450.78      406.57      6.19 o 
  10   4  11       70.12       61.56      3.46 o 
  11   4  11      322.16      314.75      6.77 o 
  12   4  11       26.08       28.40      4.26 o 
  13   4  11      114.67      126.60      5.90 o 
   1   5  11       67.10       59.07      2.08 o 
   2   5  11       30.01       29.35      1.66 o 
   3   5  11     1130.96     1098.64      8.51 o 
   4   5  11       23.21       13.71      1.67 o 
   5   5  11      112.32       99.78      2.87 o 
   6   5  11      168.83      157.33      3.41 o 
   7   5  11       12.29       11.04      2.29 o 
   8   5  11        2.38       -1.05      2.35 o 
   9   5  11        3.58       -0.79      2.68 o 
  10   5  11       13.88       14.88      3.23 o 
  11   5  11       11.90        8.49      3.54 o 
  12   5  11       53.80       49.50      4.49 o 
   0   6  11      747.11      822.17     10.50 o 
   1   6  11        9.19       12.86      1.68 o 
   2   6  11      544.82      522.58      5.51 o 
   3   6  11       13.87       23.73      1.83 o 
   4   6  11      271.53      279.68      4.14 o 
   5   6  11      276.93      243.36      3.93 o 
   6   6  11      161.50      152.82      3.59 o 
   7   6  11       11.71       11.59      2.36 o 
   8   6  11        8.26        5.80      2.62 o 
   9   6  11        0.00        3.99      3.11 o 
  10   6  11       17.51       12.03      3.33 o 
  11   6  11        6.56        0.83      3.84 o 
   1   7  11       76.51       70.04      2.48 o 
   2   7  11        0.06       -2.61      1.74 o 
   3   7  11      155.90      165.27      3.40 o 
   4   7  11      197.24      189.91      3.57 o 
   5   7  11       22.89       20.48      1.93 o 
   6   7  11        4.65        0.59      1.91 o 
   7   7  11       79.13       79.62      3.06 o 
   8   7  11       75.81       67.41      3.29 o 
   9   7  11        3.02        5.65      3.11 o 
  10   7  11        8.98        7.54      3.64 o 
   0   8  11      137.88      129.63      4.79 o 
   1   8  11       80.37       75.52      2.69 o 
   2   8  11       51.49       43.75      1.92 o 
   3   8  11      137.42      104.46      3.42 o 
   4   8  11        3.66        2.43      2.40 o 
   5   8  11       17.11       16.93      2.79 o 
   6   8  11       12.34       15.03      2.90 o 
   7   8  11        6.62       11.01      2.38 o 
   8   8  11       22.13       20.18      2.59 o 
   9   8  11        1.89       -1.36      3.41 o 
   1   9  11        2.48        6.55      2.91 o 
   2   9  11        0.15       -3.75      2.65 o 
   3   9  11        2.67        0.72      2.66 o 
   4   9  11       36.88       28.35      3.01 o 
   5   9  11        6.20        3.37      3.09 o 
   6   9  11       53.75       55.38      4.49 o 
   7   9  11        0.24        2.59      3.24 o 
   0  10  11        0.87        1.48      5.88 o 
   1  10  11        1.95       13.76      3.84 o 
   2  10  11       13.32       24.08      3.66 o 
   3  10  11        0.04        5.33      3.51 o 
   4  10  11        5.38       11.86      2.98 o 
   5  10  11        4.89        8.38      5.37 o 
   0   0  12      543.33      516.20      8.87 o 
   1   0  12     4394.26     4852.02     42.09 o 
   2   0  12      124.74      122.94      3.26 o 
   3   0  12      114.83      136.18      3.43 o 
   4   0  12      680.08      713.71      8.41 o 
   5   0  12      804.55      807.61      9.77 o 
   6   0  12       50.90       56.64      3.18 o 
   7   0  12      576.53      541.44      8.44 o 
   8   0  12      171.91      149.29      4.63 o 
   9   0  12        6.73        2.24      2.65 o 
  10   0  12       42.10       39.13      3.52 o 
  11   0  12        8.32        4.47      4.59 o 
  12   0  12        8.96       11.21      5.25 o 
  13   0  12      150.44      174.24     14.17 o 
  14   0  12        1.27      -10.47      8.59 o 
   1   1  12      729.27      710.87      5.90 o 
   2   1  12      133.38      128.88      2.40 o 
   3   1  12       42.61       44.28      1.63 o 
   4   1  12      268.00      282.45      3.48 o 
   5   1  12       29.09       28.13      1.66 o 
   6   1  12       43.20       50.30      2.22 o 
   7   1  12       54.30       49.69      2.21 o 
   8   1  12        2.78        3.27      1.46 o 
   9   1  12      255.99      260.93      4.62 o 
  10   1  12       21.84       19.30      2.41 o 
  11   1  12       17.75       15.15      2.55 o 
  12   1  12        0.62        1.67      2.59 o 
  13   1  12       36.22       36.39      3.35 o 
   0   2  12     1342.10     1309.54     13.11 o 
   1   2  12      483.19      471.19      4.41 o 
   2   2  12       48.42       47.31      1.66 o 
   3   2  12      489.22      506.14      4.71 o 
   4   2  12       27.73       27.80      1.53 o 
   5   2  12        8.88        7.21      1.41 o 
   6   2  12     2238.61     2285.71     17.05 o 
   7   2  12       33.45       45.69      2.47 o 
   8   2  12      212.35      208.65      4.47 o 
   9   2  12       22.81       16.22      2.44 o 
  10   2  12        8.22        4.89      2.67 o 
  11   2  12       67.09       75.68      3.65 o 
  12   2  12      134.25      155.70      5.00 o 
  13   2  12       50.70       57.09      4.12 o 
   1   3  12      247.13      229.87      3.29 o 
   2   3  12       17.32       13.45      1.32 o 
   3   3  12      100.52       89.52      2.35 o 
   4   3  12        0.05       -0.60      1.33 o 
   5   3  12       39.37       36.41      1.86 o 
   6   3  12      340.09      297.20      4.49 o 
   7   3  12     1065.80     1068.51      9.74 o 
   8   3  12       29.20       21.66      2.45 o 
   9   3  12       35.30       23.53      2.67 o 
  10   3  12        8.07        7.85      2.81 o 
  11   3  12       48.35       54.77      3.63 o 
  12   3  12      104.09      121.05      4.68 o 
  13   3  12       46.45       49.03      4.93 o 
   0   4  12      277.19      283.84      5.15 o 
   1   4  12        2.88        1.62      1.34 o 
   2   4  12       27.76       28.76      1.66 o 
   3   4  12      288.09      289.95      3.92 o 
   4   4  12        2.68       -1.71      1.54 o 
   5   4  12        0.46       -2.38      1.59 o 
   6   4  12       30.21       25.81      2.23 o 
   7   4  12      280.88      313.71      5.31 o 
   8   4  12       80.54       79.13      3.26 o 
   9   4  12       42.09       43.95      3.16 o 
  10   4  12        0.09        1.61      3.11 o 
  11   4  12       63.35       71.25      4.31 o 
  12   4  12       55.46       61.27      5.01 o 
   1   5  12       56.28       56.50      2.15 o 
   2   5  12      116.14      110.81      2.84 o 
   3   5  12      262.60      264.65      3.85 o 
   4   5  12      142.06      145.77      3.28 o 
   5   5  12       87.96       81.66      2.85 o 
   6   5  12      177.77      171.10      3.80 o 
   7   5  12       28.71       25.56      2.52 o 
   8   5  12      287.79      262.46      5.57 o 
   9   5  12        0.92       -3.58      2.77 o 
  10   5  12        5.78        5.34      3.32 o 
  11   5  12       12.78       11.07      3.87 o 
  12   5  12        0.07       -6.56      4.74 o 
   0   6  12       97.72       98.85      4.25 o 
   1   6  12        0.48       -0.28      1.92 o 
   2   6  12     1121.76     1149.58      9.31 o 
   3   6  12      116.80      113.56      3.23 o 
   4   6  12      180.83      181.01      4.00 o 
   5   6  12        5.33        6.41      1.89 o 
   6   6  12       32.38       33.05      2.29 o 
   7   6  12       22.05       22.91      2.15 o 
   8   6  12       78.91       80.61      3.52 o 
   9   6  12        1.42       -0.12      3.05 o 
  10   6  12        5.27        8.08      3.58 o 
  11   6  12        0.03       -6.13      4.09 o 
   1   7  12       15.42       17.97      2.11 o 
   2   7  12       34.93       30.51      2.12 o 
   3   7  12      193.73      169.21      3.81 o 
   4   7  12       20.36       19.84      2.04 o 
   5   7  12       57.60       46.85      2.36 o 
   6   7  12       24.12       18.39      2.35 o 
   7   7  12        1.50        3.18      2.32 o 
   8   7  12       12.73        9.10      3.04 o 
   9   7  12        5.80        9.45      3.77 o 
  10   7  12        0.01        4.24      3.94 o 
   0   8  12      136.51      107.99      4.62 o 
   1   8  12       72.82       79.74      2.96 o 
   2   8  12        6.28        6.15      2.15 o 
   3   8  12        6.01        0.57      2.35 o 
   4   8  12       15.53       13.82      2.02 o 
   5   8  12       40.30       36.63      2.29 o 
   6   8  12        0.17       -2.39      2.27 o 
   7   8  12        0.65        3.97      2.30 o 
   8   8  12        0.01        5.49      3.49 o 
   9   8  12        0.91        3.28      4.42 o 
   1   9  12        5.81        1.62      3.20 o 
   2   9  12        0.01        1.34      2.96 o 
   3   9  12       26.88       29.87      3.11 o 
   4   9  12        3.78        2.81      4.23 o 
   5   9  12        0.24        0.44      3.25 o 
   6   9  12        2.45        0.85      3.50 o 
   7   9  12       24.02       24.34      4.80 o 
   0  10  12       63.87       83.86      6.57 o 
   1  10  12       17.32       24.42      3.96 o 
   2  10  12        7.29        8.62      4.16 o 
   3  10  12        3.03        2.64      3.76 o 
   4  10  12       16.91       23.22      3.56 o 
   1   1  13       98.00      107.52      2.33 o 
   2   1  13      275.86      250.91      3.23 o 
   3   1  13       20.32       21.70      1.45 o 
   4   1  13      255.26      248.33      3.38 o 
   5   1  13       33.05       34.87      1.86 o 
   6   1  13      564.86      575.49      6.21 o 
   7   1  13        3.05        0.59      2.07 o 
   8   1  13        1.40       -1.03      1.74 o 
   9   1  13        8.27        4.42      2.24 o 
  10   1  13        1.04       -0.05      2.35 o 
  11   1  13       61.73       60.17      3.88 o 
  12   1  13       12.44       15.17      2.77 o 
  13   1  13        0.68        4.43      5.15 o 
   0   2  13      963.23      961.75     10.48 o 
   1   2  13       33.20       31.10      1.54 o 
   2   2  13      211.78      200.38      2.99 o 
   3   2  13        7.90        8.29      1.37 o 
   4   2  13       52.99       51.43      1.95 o 
   5   2  13       55.36       44.32      2.00 o 
   6   2  13      347.47      324.45      4.40 o 
   7   2  13       59.14       47.91      2.63 o 
   8   2  13      132.68      121.24      3.71 o 
   9   2  13       22.83       17.20      2.61 o 
  10   2  13      139.21      130.51      4.10 o 
  11   2  13        0.56        5.87      3.07 o 
  12   2  13       75.94       76.01      4.29 o 
  13   2  13        0.30        1.15      4.43 o 
   1   3  13       20.44       24.00      1.55 o 
   2   3  13      189.22      184.56      3.17 o 
   3   3  13       75.00       71.47      2.31 o 
   4   3  13       20.04       16.46      1.68 o 
   5   3  13        9.61        5.59      1.65 o 
   6   3  13      257.51      259.48      4.07 o 
   7   3  13       76.81       93.62      3.26 o 
   8   3  13      469.47      455.75      6.15 o 
   9   3  13      114.25       95.34      3.49 o 
  10   3  13       24.41       21.25      3.02 o 
  11   3  13       42.65       52.33      3.74 o 
  12   3  13       21.83       24.24      4.21 o 
  13   3  13       38.42       37.68      6.08 o 
   0   4  13      730.76      749.24      9.42 o 
   1   4  13       50.71       49.37      1.96 o 
   2   4  13       35.38       36.55      1.87 o 
   3   4  13      343.22      336.58      4.31 o 
   4   4  13      232.91      229.83      3.70 o 
   5   4  13      165.01      154.20      3.35 o 
   6   4  13       19.09       21.09      1.97 o 
   7   4  13      379.46      390.73      5.86 o 
   8   4  13      145.52      132.82      4.17 o 
   9   4  13      154.63      140.77      4.54 o 
  10   4  13        6.99       -2.07      3.39 o 
  11   4  13       29.25       36.90      4.27 o 
  12   4  13       43.36       58.13      5.08 o 
   1   5  13       18.66       21.81      2.03 o 
   2   5  13     2272.81     2366.27     17.11 o 
   3   5  13       98.57       92.22      2.77 o 
   4   5  13       46.08       38.32      2.14 o 
   5   5  13      104.91      105.34      3.08 o 
   6   5  13      226.82      229.90      4.45 o 
   7   5  13       25.25       20.43      2.60 o 
   8   5  13        1.25        4.12      2.69 o 
   9   5  13       29.95       21.18      3.19 o 
  10   5  13      147.07      164.36      5.45 o 
  11   5  13        0.52       -1.00      4.00 o 
   0   6  13      572.61      575.61      9.60 o 
   1   6  13      446.46      431.07      5.40 o 
   2   6  13      168.75      151.94      3.63 o 
   3   6  13       34.88       35.02      2.22 o 
   4   6  13       17.15        8.50      2.14 o 
   5   6  13       17.26       17.74      2.20 o 
   6   6  13      210.28      193.21      4.19 o 
   7   6  13       21.51       23.46      2.86 o 
   8   6  13       85.94       79.48      3.80 o 
   9   6  13        1.21        0.71      3.36 o 
  10   6  13       14.45       16.68      3.94 o 
  11   6  13        1.88        7.75      5.46 o 
   1   7  13       10.31        4.22      2.14 o 
   2   7  13       10.21        2.85      2.05 o 
   3   7  13        0.69       -2.85      2.11 o 
   4   7  13       61.48       70.97      2.68 o 
   5   7  13       21.73       21.17      2.41 o 
   6   7  13       21.74       21.35      2.69 o 
   7   7  13      150.12      149.16      4.40 o 
   8   7  13      110.37      125.57      6.27 o 
   9   7  13        0.93        5.89      3.67 o 
   0   8  13        1.55        0.80      3.52 o 
   1   8  13        3.69        4.91      2.59 o 
   2   8  13        0.14        1.10      2.62 o 
   3   8  13        3.98        0.07      2.74 o 
   4   8  13        9.63        2.21      2.51 o 
   5   8  13        0.29        0.04      2.43 o 
   6   8  13        1.19        2.99      2.45 o 
   7   8  13       33.05       30.17      2.72 o 
   8   8  13        5.69        2.42      3.27 o 
   1   9  13        2.93        9.75      2.49 o 
   2   9  13       77.68       93.46      4.13 o 
   3   9  13        8.73       10.23      3.56 o 
   4   9  13        0.85       -4.95      3.30 o 
   5   9  13       11.15        5.27      3.50 o 
   6   9  13        7.21       14.38      4.37 o 
   0  10  13        0.02       -0.64      5.95 o 
   1  10  13        0.33        6.09      4.24 o 
   2  10  13        8.08       17.66      3.67 o 
   0   0  14       11.06       10.68      2.75 o 
   1   0  14      138.61      145.87      3.79 o 
   2   0  14        8.34        6.18      1.94 o 
   3   0  14      118.53      134.72      3.90 o 
   4   0  14      125.24      129.28      3.93 o 
   5   0  14      658.42      695.83      8.88 o 
   6   0  14      359.85      375.58      7.17 o 
   7   0  14      602.63      610.07     10.51 o 
   8   0  14        0.08       -3.98      2.65 o 
   9   0  14        3.33       -0.63      2.38 o 
  10   0  14       97.76       83.83      4.42 o 
  11   0  14       19.62       28.66      5.90 o 
  12   0  14        3.80       -1.05      6.95 o 
  13   0  14      106.37      133.17      9.97 o 
   1   1  14       96.38       93.30      2.37 o 
   2   1  14        6.63        7.03      1.37 o 
   3   1  14       11.03        7.96      1.42 o 
   4   1  14      111.53      115.83      2.77 o 
   5   1  14       43.81       34.79      1.99 o 
   6   1  14       38.05       41.84      2.31 o 
   7   1  14       61.70       71.18      2.80 o 
   8   1  14       38.54       42.81      2.40 o 
   9   1  14        4.83        5.60      2.39 o 
  10   1  14       10.40        3.17      2.61 o 
  11   1  14        6.50        7.20      2.95 o 
  12   1  14       44.68       52.55      3.50 o 
  13   1  14        3.05        7.85      5.86 o 
   0   2  14     1129.48     1123.85     13.34 o 
   1   2  14      517.36      511.78      4.99 o 
   2   2  14        1.47        0.89      1.37 o 
   3   2  14       36.31       36.90      1.79 o 
   4   2  14      145.37      141.08      2.99 o 
   5   2  14      113.15      110.10      2.94 o 
   6   2  14       74.55       65.77      2.50 o 
   7   2  14       94.44       99.32      3.10 o 
   8   2  14      114.79      106.77      3.69 o 
   9   2  14       18.83       16.69      2.76 o 
  10   2  14        0.06       -4.22      2.81 o 
  11   2  14      144.85      154.04      5.10 o 
  12   2  14       45.98       39.35      4.14 o 
   1   3  14      474.18      473.72      5.09 o 
   2   3  14       25.52       24.26      1.74 o 
   3   3  14      164.95      146.94      3.25 o 
   4   3  14      221.40      214.85      3.71 o 
   5   3  14       35.46       31.84      2.07 o 
   6   3  14      387.80      377.52      5.06 o 
   7   3  14      177.88      152.80      4.45 o 
   8   3  14      111.99      120.48      4.54 o 
   9   3  14       30.28       34.46      3.04 o 
  10   3  14       15.13        8.55      3.25 o 
  11   3  14       24.51       16.93      4.05 o 
  12   3  14       22.17       34.41      4.70 o 
   0   4  14       41.65       32.95      2.79 o 
   1   4  14       18.62       16.15      1.81 o 
   2   4  14      216.81      212.97      3.71 o 
   3   4  14      589.88      589.68      6.08 o 
   4   4  14       12.32        7.50      1.90 o 
   5   4  14      617.57      618.72      6.41 o 
   6   4  14       53.33       48.38      2.35 o 
   7   4  14      446.93      443.76      6.37 o 
   8   4  14        6.88        0.04      3.38 o 
   9   4  14       33.54       33.15      3.49 o 
  10   4  14      171.45      161.00      5.57 o 
  11   4  14        8.85       15.54      5.52 o 
  12   4  14        1.04       12.53      5.03 o 
   1   5  14      140.74      163.71      4.55 o 
   2   5  14      284.47      309.15      4.66 o 
   3   5  14        1.39       -1.58      1.90 o 
   4   5  14       20.52       15.02      2.08 o 
   5   5  14      105.74       97.83      3.53 o 
   6   5  14        4.83        7.63      2.18 o 
   7   5  14       29.34       27.34      2.88 o 
   8   5  14       17.09        8.53      3.06 o 
   9   5  14        9.32        7.52      3.47 o 
  10   5  14        2.95       -5.74      3.83 o 
  11   5  14        1.94        2.73      6.32 o 
   0   6  14        4.09        3.30      2.95 o 
   1   6  14       98.23       92.49      3.24 o 
   2   6  14        3.47       -1.10      2.00 o 
   3   6  14       37.61       38.29      2.38 o 
   4   6  14       29.98       23.58      2.24 o 
   5   6  14      264.05      254.05      4.60 o 
   6   6  14       26.39       19.73      2.62 o 
   7   6  14       44.71       43.00      3.04 o 
   8   6  14      128.10      127.43      7.56 o 
   9   6  14       38.29       48.04      5.38 o 
  10   6  14        7.73        3.78      4.35 o 
   1   7  14        0.02       -3.11      2.38 o 
   2   7  14       42.10       37.34      2.54 o 
   3   7  14        5.41        3.75      2.28 o 
   4   7  14        3.62        4.30      2.68 o 
   5   7  14      108.97      100.35      3.77 o 
   6   7  14       18.83       11.95      2.85 o 
   7   7  14       52.04       44.61      3.11 o 
   8   7  14       18.08       24.47      3.74 o 
   9   7  14        3.23       13.50      4.78 o 
   0   8  14        0.61        6.48      3.93 o 
   1   8  14       48.67       55.25      3.25 o 
   2   8  14       20.37       19.32      3.06 o 
   3   8  14       21.75       22.20      2.77 o 
   4   8  14        0.10       -3.59      2.58 o 
   5   8  14        0.37       -4.09      2.73 o 
   6   8  14        1.81        2.89      2.82 o 
   7   8  14       12.52       21.11      4.50 o 
   1   9  14        0.08       -2.92      2.92 o 
   2   9  14       33.42       35.46      2.77 o 
   3   9  14       10.98       13.40      3.91 o 
   4   9  14        1.76       -0.10      3.57 o 
   5   9  14        1.58       -3.08      4.32 o 
   1   1  15      265.21      259.39      3.62 o 
   2   1  15        1.26        2.09      1.49 o 
   3   1  15      247.41      236.42      3.59 o 
   4   1  15      139.65      144.72      3.16 o 
   5   1  15        0.60       -1.80      1.71 o 
   6   1  15       30.54       24.82      2.03 o 
   7   1  15       41.96       41.36      2.51 o 
   8   1  15       22.71       29.15      2.35 o 
   9   1  15        4.41        4.49      2.58 o 
  10   1  15        0.00       -4.26      2.84 o 
  11   1  15        9.72        5.06      3.14 o 
  12   1  15      197.25      234.96      6.48 o 
   0   2  15      733.95      756.63      9.76 o 
   1   2  15      189.17      189.69      3.40 o 
   2   2  15       36.34       35.07      1.90 o 
   3   2  15      115.68      113.08      2.98 o 
   4   2  15       25.03       27.99      1.93 o 
   5   2  15       21.90       19.03      1.98 o 
   6   2  15       78.12       73.38      2.69 o 
   7   2  15      330.51      304.80      5.37 o 
   8   2  15        0.01        2.67      2.65 o 
   9   2  15        3.41        3.06      2.75 o 
  10   2  15        5.94       -1.88      3.26 o 
  11   2  15        0.01       -5.29      3.52 o 
  12   2  15        0.82       -7.55      5.03 o 
   1   3  15      558.43      561.56      5.87 o 
   2   3  15        3.22       -0.11      1.84 o 
   3   3  15        0.11       -2.65      1.77 o 
   4   3  15       54.76       58.62      2.46 o 
   5   3  15      252.75      236.38      4.17 o 
   6   3  15        2.36       -2.90      1.93 o 
   7   3  15       32.11       21.89      2.87 o 
   8   3  15       91.27       84.90      3.83 o 
   9   3  15       97.12      105.71      4.27 o 
  10   3  15       10.67        7.33      4.31 o 
  11   3  15        4.00        4.22      4.06 o 
  12   3  15        1.59        1.86      5.13 o 
   0   4  15     2025.56     2063.44     23.32 o 
   1   4  15      340.09      335.90      4.73 o 
   2   4  15      552.25      542.03      5.97 o 
   3   4  15        0.01       -1.21      1.94 o 
   4   4  15      152.94      150.63      3.83 o 
   5   4  15      130.72      149.27      3.81 o 
   6   4  15      540.15      534.72      6.25 o 
   7   4  15        2.21        4.05      2.73 o 
   8   4  15       50.11       40.58      3.27 o 
   9   4  15        2.16       -2.70      3.76 o 
  10   4  15       42.61       43.98      4.31 o 
  11   4  15       40.80       39.02      4.95 o 
   1   5  15       16.77       20.65      2.27 o 
   2   5  15        0.00       -3.08      2.05 o 
   3   5  15        0.03       -3.01      2.01 o 
   4   5  15      141.17      149.62      4.03 o 
   5   5  15      511.89      565.70      6.60 o 
   6   5  15        9.95       12.40      2.51 o 
   7   5  15       48.04       34.74      2.81 o 
   8   5  15        4.57        0.54      3.35 o 
   9   5  15        8.92        6.20      3.69 o 
  10   5  15        3.11       -3.17      4.15 o 
   0   6  15      271.18      271.93      7.22 o 
   1   6  15       12.10        2.48      2.29 o 
   2   6  15      108.60      111.24      3.44 o 
   3   6  15        0.77       -2.33      2.27 o 
   4   6  15        4.53        7.56      2.41 o 
   5   6  15        8.43       11.98      2.65 o 
   6   6  15       17.66       20.35      2.86 o 
   7   6  15        3.51        4.51      2.87 o 
   8   6  15        9.96       13.83      3.88 o 
   9   6  15       96.96       96.56      5.42 o 
   1   7  15        0.59        1.88      2.74 o 
   2   7  15        0.01        2.52      2.65 o 
   3   7  15        8.07       10.15      2.71 o 
   4   7  15        0.05       -2.74      2.91 o 
   5   7  15        0.09        3.30      2.80 o 
   6   7  15        0.05       -1.22      3.21 o 
   7   7  15       19.20       29.63      3.17 o 
   8   7  15       60.09       68.35      5.23 o 
   0   8  15       26.75       20.64      4.60 o 
   1   8  15       43.31       45.64      3.41 o 
   2   8  15       11.59        6.13      3.40 o 
   3   8  15       11.62       10.47      3.41 o 
   4   8  15       24.22       30.13      3.12 o 
   5   8  15        0.89       -4.53      3.02 o 
   6   8  15       12.32       12.65      3.38 o 
   1   9  15       10.15        9.61      3.49 o 
   2   9  15        1.14        1.99      2.99 o 
   3   9  15       56.01       59.24      3.49 o 
   0   0  16      644.69      652.55     12.71 o 
   1   0  16        0.10       -3.30      2.20 o 
   2   0  16        6.56        4.22      2.33 o 
   3   0  16       15.93       10.41      2.52 o 
   4   0  16        0.03       -1.38      2.40 o 
   5   0  16        1.23        3.06      2.60 o 
   6   0  16      113.40      108.51      4.88 o 
   7   0  16        7.68       14.23      3.30 o 
   8   0  16      338.56      328.88      7.88 o 
   9   0  16       30.03       27.35      3.35 o 
  10   0  16      142.51      137.55      6.48 o 
  11   0  16       22.58       13.86      6.84 o 
  12   0  16       69.06      108.95      9.64 o 
   1   1  16       43.29       40.06      1.98 o 
   2   1  16       45.73       47.12      2.05 o 
   3   1  16      105.23      106.40      2.90 o 
   4   1  16       98.51       95.09      2.79 o 
   5   1  16       41.29       30.92      2.12 o 
   6   1  16      115.97      108.39      3.20 o 
   7   1  16       40.95       46.38      2.71 o 
   8   1  16       34.89       27.82      2.59 o 
   9   1  16        9.74        9.83      2.95 o 
  10   1  16        0.63       -0.68      3.17 o 
  11   1  16       43.74       57.07      4.07 o 
  12   1  16        7.86        0.03      5.71 o 
   0   2  16      596.15      601.96      8.75 o 
   1   2  16      322.22      308.60      4.28 o 
   2   2  16      219.76      217.94      3.76 o 
   3   2  16       18.29       12.41      1.90 o 
   4   2  16        1.21       -1.58      1.86 o 
   5   2  16        2.64       -2.90      1.94 o 
   6   2  16       43.70       32.94      2.36 o 
   7   2  16       66.87       51.66      2.78 o 
   8   2  16        5.43       -4.22      2.81 o 
   9   2  16       52.65       59.41      3.80 o 
  10   2  16        2.04       -0.06      3.44 o 
  11   2  16       23.37       20.77      4.01 o 
   1   3  16      658.80      673.75      6.74 o 
   2   3  16        1.91        0.52      1.86 o 
   3   3  16        1.06       -2.22      2.05 o 
   4   3  16      101.97       94.37      3.04 o 
   5   3  16       10.74       10.94      2.21 o 
   6   3  16        4.63       -3.50      2.33 o 
   7   3  16       93.45       89.69      3.40 o 
   8   3  16       63.81       58.53      3.59 o 
   9   3  16       43.18       50.54      4.21 o 
  10   3  16        9.38       -2.02      3.84 o 
  11   3  16        1.47       -1.12      5.59 o 
   0   4  16     2339.84     2505.33     26.92 o 
   1   4  16      148.10      164.70      4.00 o 
   2   4  16        0.96        0.68      2.19 o 
   3   4  16       21.69       16.39      2.21 o 
   4   4  16      264.87      270.29      4.71 o 
   5   4  16      158.42      161.31      4.12 o 
   6   4  16       31.25       34.84      2.52 o 
   7   4  16        4.58        1.66      2.29 o 
   8   4  16       37.87       38.79      3.63 o 
   9   4  16        0.21       -0.64      3.67 o 
  10   4  16        9.79        9.15      4.30 o 
   1   5  16      202.81      196.15      4.58 o 
   2   5  16        8.71        6.12      2.35 o 
   3   5  16      110.77      100.54      3.24 o 
   4   5  16       21.27       19.69      2.55 o 
   5   5  16      443.33      459.49      6.10 o 
   6   5  16       11.41       10.01      2.69 o 
   7   5  16        0.00       -4.30      2.87 o 
   8   5  16       44.20       33.36      3.95 o 
   9   5  16       13.09       18.71      4.12 o 
  10   5  16        1.01        1.42      5.13 o 
   0   6  16       53.07       64.23      4.78 o 
   1   6  16        7.85        6.40      2.62 o 
   2   6  16       25.28       22.54      2.57 o 
   3   6  16       14.21       14.74      2.62 o 
   4   6  16       46.74       37.79      2.92 o 
   5   6  16       80.72       79.25      3.51 o 
   6   6  16        9.31       17.75      3.08 o 
   7   6  16       26.67       19.57      2.98 o 
   8   6  16       34.33       41.88      4.14 o 
   9   6  16       69.91       64.45      5.43 o 
   1   7  16        8.36        3.87      3.00 o 
   2   7  16        0.60        0.60      3.09 o 
   3   7  16        5.11        5.62      3.23 o 
   4   7  16        0.70        1.77      3.70 o 
   5   7  16        2.97        2.95      3.14 o 
   6   7  16        4.77       -1.70      3.60 o 
   7   7  16        0.12        3.49      4.06 o 
   0   8  16        3.03        6.18      4.87 o 
   1   8  16        2.66       -1.19      3.36 o 
   2   8  16       16.12       19.92      3.71 o 
   3   8  16        0.11        0.37      3.43 o 
   4   8  16       10.27        9.56      3.31 o 
   5   8  16       12.54        8.66      3.60 o 
   1   9  16        0.12        0.49      4.12 o 
   1   1  17       39.81       37.84      2.17 o 
   2   1  17        0.02       -2.73      1.82 o 
   3   1  17       18.08       17.03      1.99 o 
   4   1  17        5.72        5.22      1.96 o 
   5   1  17        0.60       -0.47      2.00 o 
   6   1  17       20.00       13.09      2.28 o 
   7   1  17       58.77       55.45      2.96 o 
   8   1  17        0.01        1.67      2.68 o 
   9   1  17       24.41       16.74      2.97 o 
  10   1  17        9.42        6.27      3.47 o 
  11   1  17        1.03        5.09      5.16 o 
   0   2  17        2.85        0.90      3.01 o 
   1   2  17      353.44      355.36      4.94 o 
   2   2  17        2.66        1.30      1.91 o 
   3   2  17        8.12        6.58      2.00 o 
   4   2  17       31.98       30.79      2.37 o 
   5   2  17       66.50       55.23      2.66 o 
   6   2  17       15.68       12.93      2.35 o 
   7   2  17       12.62       10.40      2.53 o 
   8   2  17        7.22        8.32      2.72 o 
   9   2  17        1.71        1.53      3.57 o 
  10   2  17        1.22       -2.47      3.78 o 
  11   2  17        0.41       -0.39      4.98 o 
   1   3  17        7.48       12.05      2.18 o 
   2   3  17       57.03       52.10      2.55 o 
   3   3  17       13.68       10.65      2.13 o 
   4   3  17      312.92      309.82      4.93 o 
   5   3  17      203.02      193.54      4.46 o 
   6   3  17        3.66       -2.05      2.40 o 
   7   3  17       43.73       45.26      3.28 o 
   8   3  17        2.36        1.33      3.49 o 
   9   3  17       41.91       41.61      4.46 o 
  10   3  17       29.46       18.95      4.57 o 
   0   4  17     1112.68     1133.06     14.77 o 
   1   4  17      115.62      121.74      3.79 o 
   2   4  17      515.53      514.68      6.08 o 
   3   4  17       69.59       66.98      2.97 o 
   4   4  17      265.56      286.14      4.97 o 
   5   4  17       51.80       51.40      2.86 o 
   6   4  17       10.92        9.79      2.60 o 
   7   4  17       10.74        9.85      2.61 o 
   8   4  17        1.95       -2.24      3.51 o 
   9   4  17        6.71        4.53      4.28 o 
  10   4  17        1.14       -2.86      5.56 o 
   1   5  17       10.82        1.10      2.41 o 
   2   5  17       23.87       14.42      2.67 o 
   3   5  17       36.90       37.61      2.97 o 
   4   5  17      223.53      227.36      5.08 o 
   5   5  17      116.78      137.03      4.34 o 
   6   5  17       28.56       28.46      3.11 o 
   7   5  17      116.33      108.15      4.32 o 
   8   5  17       42.21       48.55      4.57 o 
   9   5  17       12.30        6.71      4.75 o 
   0   6  17        2.50       -6.08      4.06 o 
   1   6  17        6.80        4.75      2.88 o 
   2   6  17        8.56       12.07      3.06 o 
   3   6  17      137.60      144.62      4.71 o 
   4   6  17        0.07       -0.79      3.06 o 
   5   6  17       53.60       52.82      3.56 o 
   6   6  17       28.41       29.56      3.48 o 
   7   6  17        0.94        0.89      3.66 o 
   8   6  17        0.07        2.94      5.21 o 
   1   7  17        2.53       -2.73      3.33 o 
   2   7  17       23.68       31.60      3.75 o 
   3   7  17      183.73      203.75      6.43 o 
   4   7  17       58.06       66.86      4.14 o 
   5   7  17        1.30        5.19      3.42 o 
   6   7  17       12.86        6.05      4.19 o 
   0   8  17        3.46        6.15      5.37 o 
   1   8  17        0.29        3.71      3.89 o 
   2   8  17        0.92        0.94      3.82 o 
   3   8  17       20.01       23.83      4.45 o 
   4   8  17        1.77       10.18      4.09 o 
   0   0  18        4.86       -3.62      4.23 o 
   1   0  18        0.20       -4.30      2.93 o 
   2   0  18      155.83      166.78      5.41 o 
   3   0  18       62.38       54.85      3.64 o 
   4   0  18       21.78       21.79      3.24 o 
   5   0  18       19.31       13.48      3.24 o 
   6   0  18      401.07      411.60      8.64 o 
   7   0  18        0.19        2.57      3.96 o 
   8   0  18        7.29        5.04      4.16 o 
   9   0  18       43.44       36.33      4.49 o 
  10   0  18       15.73       23.35      5.03 o 
   1   1  18        8.72       10.41      2.16 o 
   2   1  18      102.83      106.43      3.14 o 
   3   1  18        7.19        7.07      2.14 o 
   4   1  18        1.39       -0.59      2.12 o 
   5   1  18      181.28      165.67      4.10 o 
   6   1  18        0.06        0.97      2.41 o 
   7   1  18       13.58       14.29      2.94 o 
   8   1  18        0.14       -0.98      2.93 o 
   9   1  18        3.69        1.15      2.88 o 
  10   1  18       95.22      113.73      5.42 o 
   0   2  18      278.61      295.00      6.91 o 
   1   2  18      230.14      245.26      4.56 o 
   2   2  18      258.47      258.75      4.53 o 
   3   2  18       89.31       92.39      3.07 o 
   4   2  18       63.72       50.71      2.66 o 
   5   2  18      134.26      123.43      3.74 o 
   6   2  18        5.17        2.17      2.51 o 
   7   2  18       14.69       16.59      3.05 o 
   8   2  18       73.49       68.01      3.80 o 
   9   2  18       25.81       31.63      4.11 o 
  10   2  18       26.50       28.31      4.47 o 
   1   3  18        0.02        8.00      2.47 o 
   2   3  18      517.51      552.03      6.58 o 
   3   3  18       31.80       32.94      2.60 o 
   4   3  18        0.18       -1.42      2.43 o 
   5   3  18        0.07       -3.33      2.48 o 
   6   3  18        5.07        1.90      2.85 o 
   7   3  18        2.95        1.98      3.16 o 
   8   3  18        6.74        3.44      3.95 o 
   9   3  18        9.45        9.05      4.24 o 
  10   3  18        0.16       -7.51      5.01 o 
   0   4  18       26.16       22.31      3.94 o 
   1   4  18        0.01       -3.76      2.51 o 
   2   4  18      153.71      157.59      4.32 o 
   3   4  18        2.83        6.73      2.53 o 
   4   4  18        3.58        5.99      2.60 o 
   5   4  18        7.20        4.84      2.83 o 
   6   4  18       36.01       27.98      3.20 o 
   7   4  18        2.76        2.56      2.88 o 
   8   4  18        0.20       -4.84      4.28 o 
   9   4  18       11.05        9.52      5.19 o 
   1   5  18      102.43      100.34      3.62 o 
   2   5  18       25.41       25.28      2.95 o 
   3   5  18       61.23       59.66      3.62 o 
   4   5  18       73.74       81.45      3.69 o 
   5   5  18       12.34       14.19      3.15 o 
   6   5  18       13.07       15.31      3.33 o 
   7   5  18        0.98        3.14      3.29 o 
   8   5  18       10.60        7.45      4.62 o 
   0   6  18        0.15       -6.39      4.26 o 
   1   6  18        0.19       -4.78      3.18 o 
   2   6  18       36.97       38.78      3.92 o 
   3   6  18      118.23      130.91      4.98 o 
   4   6  18        0.08        0.44      3.54 o 
   5   6  18        0.34       -5.05      3.36 o 
   6   6  18       23.48       26.32      3.93 o 
   7   6  18        0.02        1.38      4.80 o 
   1   7  18        0.00       -5.67      3.81 o 
   2   7  18        4.52        6.35      3.93 o 
   3   7  18        0.85       -1.15      3.71 o 
   4   7  18        5.16       10.11      4.03 o 
   5   7  18        8.82        9.12      5.30 o 
   0   8  18       10.99       12.20      7.93 o 
   1   8  18       17.33       22.78      5.00 o 
   1   1  19       37.13       41.14      2.68 o 
   2   1  19       89.02      100.56      3.31 o 
   3   1  19       40.15       37.22      2.60 o 
   4   1  19       40.85       45.96      2.78 o 
   5   1  19       96.45       91.22      3.41 o 
   6   1  19        2.58        1.12      2.76 o 
   7   1  19        0.51        4.78      3.07 o 
   8   1  19        3.63       -2.57      3.21 o 
   9   1  19        0.43       -2.68      3.24 o 
   0   2  19      201.72      229.09      6.74 o 
   1   2  19      225.34      239.76      4.89 o 
   2   2  19      380.93      395.29      5.55 o 
   3   2  19        9.49        9.73      2.50 o 
   4   2  19       17.30       12.53      2.58 o 
   5   2  19        0.00       -3.94      2.62 o 
   6   2  19       13.80        7.69      2.91 o 
   7   2  19        1.29        0.95      3.17 o 
   8   2  19       17.40       19.43      3.52 o 
   9   2  19        1.68        7.40      4.33 o 
   1   3  19      111.05      113.57      3.79 o 
   2   3  19      383.94      397.24      5.85 o 
   3   3  19      164.12      181.46      4.71 o 
   4   3  19      207.71      219.45      5.59 o 
   5   3  19        1.58       -1.15      2.93 o 
   6   3  19        3.10        5.62      3.06 o 
   7   3  19        5.22       10.15      3.59 o 
   8   3  19        2.09        4.09      4.30 o 
   9   3  19       47.50       58.90      5.23 o 
   0   4  19       18.40       13.63      4.18 o 
   1   4  19       27.03       24.41      3.03 o 
   2   4  19       69.11       71.21      3.32 o 
   3   4  19      160.91      153.65      4.49 o 
   4   4  19        0.71       -1.72      2.88 o 
   5   4  19        3.93        3.03      3.15 o 
   6   4  19        0.05       -0.86      3.23 o 
   7   4  19       66.67       64.44      3.82 o 
   8   4  19        0.01        6.86      5.01 o 
   1   5  19        1.11       -1.17      3.13 o 
   2   5  19       70.97       69.19      3.93 o 
   3   5  19        5.55        3.73      3.58 o 
   4   5  19        0.01       -0.63      3.63 o 
   5   5  19        2.78        1.66      3.48 o 
   6   5  19        4.73        0.90      3.57 o 
   7   5  19       17.80       12.61      5.09 o 
   0   6  19        6.52        5.61      5.22 o 
   1   6  19       26.37       15.89      3.81 o 
   2   6  19       49.66       54.70      4.36 o 
   3   6  19      130.91      132.62      5.75 o 
   4   6  19       79.25       81.87      4.63 o 
   5   6  19        4.72        2.70      4.18 o 
   6   6  19        0.67        8.24      5.59 o 
   1   7  19        2.28       -1.88      4.57 o 
   2   7  19        0.31       -0.21      4.86 o 
   3   7  19       73.43       90.71      5.83 o 
   0   0  20        4.95        1.17      5.10 o 
   1   0  20       68.97       60.69      4.41 o 
   2   0  20       45.28       50.34      4.05 o 
   3   0  20      267.97      276.51      7.35 o 
   4   0  20       24.27       27.20      4.02 o 
   5   0  20       20.20       11.50      4.30 o 
   6   0  20       11.41        7.29      4.70 o 
   7   0  20        2.34        4.60      4.78 o 
   8   0  20        8.04        4.76      8.72 o 
   9   0  20        0.03       -3.84      5.86 o 
   1   1  20      133.57      140.73      4.17 o 
   2   1  20        1.74        1.33      2.57 o 
   3   1  20        4.99        3.75      2.60 o 
   4   1  20      123.47      129.11      3.97 o 
   5   1  20       14.09        7.34      2.96 o 
   6   1  20        6.95        5.40      3.15 o 
   7   1  20       17.55       19.76      3.60 o 
   8   1  20        1.41        3.29      3.76 o 
   9   1  20       32.34       44.56      4.87 o 
   0   2  20       48.47       45.74      4.30 o 
   1   2  20       12.54       16.98      2.98 o 
   2   2  20      503.54      545.82      6.84 o 
   3   2  20        2.20        4.83      2.72 o 
   4   2  20        0.22       -1.23      2.93 o 
   5   2  20        2.78        0.23      3.09 o 
   6   2  20        0.44       -4.83      3.22 o 
   7   2  20       13.64       14.30      3.71 o 
   8   2  20        0.35        2.29      3.92 o 
   1   3  20        4.22        4.34      2.86 o 
   2   3  20        0.05        8.12      2.80 o 
   3   3  20       16.53       12.87      2.98 o 
   4   3  20       25.55       27.84      3.30 o 
   5   3  20        9.26       -0.03      3.31 o 
   6   3  20        5.96       12.43      3.91 o 
   7   3  20       12.54       19.48      4.93 o 
   8   3  20       25.98       31.60      5.10 o 
   0   4  20       54.86       47.45      4.96 o 
   1   4  20        1.18        0.16      3.37 o 
   2   4  20       10.53       10.39      3.30 o 
   3   4  20        7.85       11.45      3.42 o 
   4   4  20      110.26      113.08      4.32 o 
   5   4  20       17.37       12.61      3.58 o 
   6   4  20        6.80       -0.81      3.73 o 
   7   4  20        2.70       -0.69      4.51 o 
   1   5  20        8.29        6.32      3.61 o 
   2   5  20        2.17        2.49      3.78 o 
   3   5  20        9.08        2.83      4.09 o 
   4   5  20       80.39       75.43      4.88 o 
   5   5  20        6.99        7.11      4.14 o 
   6   5  20       14.63       11.84      5.00 o 
   0   6  20       39.28       32.41      6.10 o 
   1   6  20       64.70       62.08      4.71 o 
   2   6  20       84.35       91.96      5.65 o 
   3   6  20       23.37       15.57      4.63 o 
   4   6  20        8.14       14.26      4.86 o 
   1   1  21       67.96       64.47      3.45 o 
   2   1  21       14.96       15.41      2.99 o 
   3   1  21       19.56       29.18      3.14 o 
   4   1  21      249.97      273.75      6.04 o 
   5   1  21       14.25        3.75      3.34 o 
   6   1  21       26.05       13.10      3.58 o 
   7   1  21        0.19       -1.75      3.82 o 
   0   2  21       57.31       56.76      4.93 o 
   1   2  21       43.54       50.35      3.43 o 
   2   2  21       31.43       40.37      3.30 o 
   3   2  21      100.60      104.99      3.94 o 
   4   2  21       83.27       80.72      3.92 o 
   5   2  21        2.63        1.11      3.45 o 
   6   2  21        9.28        8.62      3.69 o 
   7   2  21        2.71        8.97      4.26 o 
   1   3  21        0.26        5.31      3.18 o 
   2   3  21       10.56        6.62      3.27 o 
   3   3  21       19.04       11.71      3.44 o 
   4   3  21        3.13        5.35      3.53 o 
   5   3  21       27.99       19.05      3.87 o 
   6   3  21       69.76       73.40      4.64 o 
   7   3  21        7.12       12.33      4.99 o 
   0   4  21      166.86      184.91      8.68 o 
   1   4  21        7.16        8.46      3.77 o 
   2   4  21        3.17       -5.84      3.89 o 
   3   4  21       18.14       12.33      3.98 o 
   4   4  21       29.63       29.37      4.14 o 
   5   4  21        5.66        9.20      4.37 o 
   6   4  21        5.35        2.76      5.08 o 
   1   5  21        5.66       -0.51      4.10 o 
   2   5  21       37.58       44.11      5.11 o 
   3   5  21        4.43        5.81      4.82 o 
   4   5  21        7.15        6.03      4.99 o 
   0   6  21       84.29       83.75     12.31 o 
   0   0  22       46.25       39.08      7.09 o 
   1   0  22      144.58      158.49      8.35 o 
   2   0  22      103.67      110.14      7.19 o 
   3   0  22      417.86      442.74     10.38 o 
   4   0  22      136.19      144.50      6.99 o 
   5   0  22       47.28       37.95      5.53 o 
   6   0  22        2.12       -5.01      6.01 o 
   1   1  22       17.36       16.30      3.35 o 
   2   1  22       33.32       32.59      3.61 o 
   3   1  22       50.80       54.20      3.79 o 
   4   1  22       19.06       22.15      3.62 o 
   5   1  22        1.16       -5.40      3.65 o 
   6   1  22        0.00       -6.02      4.01 o 
   0   2  22        9.46        5.85      4.74 o 
   1   2  22        1.11        0.05      3.41 o 
   2   2  22       45.14       49.10      3.98 o 
   3   2  22        7.95        5.77      3.56 o 
   4   2  22       17.12       13.73      3.72 o 
   5   2  22        9.71        8.89      4.06 o 
   6   2  22       48.99       60.37      4.83 o 
   1   3  22        3.03        4.67      3.79 o 
   2   3  22        2.34        7.68      3.86 o 
   3   3  22        0.01        1.65      3.73 o 
   4   3  22        1.62       -1.21      4.09 o 
   5   3  22        0.20        1.81      4.40 o 
   0   4  22        0.77        5.85      6.14 o 
   1   4  22       10.86       11.28      4.64 o 
   2   4  22       10.60        6.20      4.72 o 
   3   4  22       11.75       16.76      5.25 o 
   4   4  22        4.81       -2.78      5.21 o 
   1   5  22       11.90        6.64      5.97 o 
   1   1  23        0.09       -6.86      4.57 o 
   2   1  23        3.51        0.53      3.82 o 
   3   1  23       27.52       26.60      4.17 o 
   4   1  23      169.02      171.58      5.68 o 
   0   2  23       40.35       25.71      7.97 o 
   1   2  23        6.50        2.05      4.11 o 
   2   2  23        1.85        8.33      4.54 o 
   3   2  23        9.72       12.60      4.14 o 
   4   2  23       22.15       29.20      4.52 o 
   1   3  23       18.85       19.61      5.46 o 
   2   3  23       14.90        8.81      6.25 o 
   3   3  23        0.18       -6.46      5.34 o 
   0   0  24       93.90      103.69     11.97 o 
   1   0  24       97.82       99.38     11.57 o 
   2   0  24        1.22       -6.41      6.64 o 
   1   1  24        2.12       -6.76      4.51 o 
                                                 
